# Supplementary material for: A combination of TERT promoter mutation and MGMT methylation status predicts clinically relevant subgroups of newly diagnosed glioblastomas
Source: Acta Neuropathol Commun. 2016 Aug 8;4:79. doi: 10.1186/s40478-016-0351-2 (PMC4977715; doi:10.1186/s40478-016-0351-2)
Supplement: Additional file 2: Table S1. — Molecular and clinical characteristics of Cohort 1 (n = 758). Table S2. Molecular and clinical characteristics of GBM cohort (n = 453). Table S3. Univariate and multivariate Cox regression analyses for Group A (IDH mutated-TERT mutated) tumors in Cohort 1 (n = 155). Table S4. Univariate and multivariate Cox regression analyses for Group B (IDH mutated-TERT wild-type) tumors in Cohort 1 (n = 131). Table S5. Univariate and multivariate Cox regression analyses for Group C (IDH wild-type-TERT wild-type) tumors in Cohort 1 (n = 237). Table S6. Univariate and multivariate Cox regression analyses for Group D (IDH wild-type-TERT mutated) tumors in Cohort 1 (n = 235). Table S7. Univariate and multivariate Cox regression analyses for GBM in Cohort 1 (n = 260). Table S8. Univariate and multivariate Cox regression analyses for GBM in Cohort 2 (n = 193). Table S9. Background of combined GBM cohort stratified by TERT and MGMT status (n = 453). Table S10. Survival time and WHO grade in each molecular subgroup of Cohort 1 (n = 758). (XLSX 254 kb) [file 40478_2016_351_MOESM2_ESM.xlsx]

## Sheet: Table. S1
Supplementary Table S1. Molecular and clinical characteristics of Cohort 1 (n=758)
Pub ID	Age	Sex	Histology	WHO grade	Molecular group	IDH1/2	TERT	1p19q	MGMT	MGMT (%)	H3.3/H3.1 mutation	BRAF(V600)	CDKN2A	KPS	Laterality	Location	Surgery	Adjuvant therapy	RT	Chemo	OS (month)	OS censor (censor 1; dead 0)	PFS (month)	PFS censor (censor 1; rec or dead 0)
775	31	M	OL	II	Group A	R132H	C228T	Total 1p19q loss	Met	28.9787	N/A	N/A	No Del	90	Rt	ST	Removal	CRT	(+)	(+)	133.907	1	133.907	1
808	61	F	AOA	III	Group D	wt	C228T	no loss	Un-Met	2.278	wt	wt	No Del	100	Rt	ST	Removal	CRT	(+)	(+)	26.7945	0	2.79452	0
810	32	M	AOA	III	Group A	R132H	C228T	Total 1p19q loss	Met	40.626	N/A	N/A	No Del	90	Lt	ST-Frontal	Removal	CRT	(+)	(+)	128.614	1	128.614	1
816	24	M	OA	II	Group A	R132H	C228T	Total 1p19q loss	Met	36.5519	N/A	N/A	N/A	90	Lt	ST-Frontal	Removal	CRT	(+)	(+)	127.693	1	87.1562	0
817	28	M	AOA	III	Group C	wt	wt	no loss	Un-Met	0.594375	wt	wt	N/A	90	Mid	ST	Removal	CRT	(+)	(+)	127.529	1	127.529	1
828	40	M	GBM	IV	Group C	wt	wt	no loss	Met	30.9688	wt	wt	N/A	90	N/A	Inf	Removal	CRT	(+)	(+)	68.7123	0	55.463	0
833	39	F	OL	II	Group A	R132H	C228T	Total 1p19q loss	Met	28.2481	N/A	N/A	No Del	90	Lt	ST-Frontal	Removal	CRT	(+)	(+)	125.227	1	20.9753	0
840	39	F	OL	II	Group A	R132H	C228T	Total 1p19q loss	Met	28.1106	N/A	N/A	No Del	80	Lt	ST-Frontal	Biopsy	CRT	(+)	(+)	80.1534	1	4.86575	0
846	35	F	AOA	III	Group B	R132H	wt	no loss	Met	30.1725	N/A	N/A	No Del	90	Rt	ST	Removal	CRT	(+)	(+)	51.8795	0	22.8164	0
863	29	M	OL	II	Group A	R132H	C228T	Total 1p19q loss	Met	27.2594	N/A	N/A	No Del	90	Lt	ST-Frontal	Removal	CRT	(+)	(+)	119.836	1	119.836	1
882	40	M	OA	II	Group A	R132H	C250T	Total 1p19q loss	Met	23.1294	N/A	N/A	No Del	90	Lt	ST-Frontal	Removal	CRT	(+)	(+)	116.942	1	83.9671	1
886	62	M	AA	III	Group B	R132H	wt	no loss	Met	50.6788	N/A	N/A	Homo Del	90	Rt	ST	Removal	CRT	(+)	(+)	51.0904	1	51.0904	1
888	53	F	AOA	III	Group B	R132H	wt	no loss	Met	22.7775	N/A	N/A	Homo Del	100	Rt	ST	Removal	CRT	(+)	(+)	25.6438	0	22.6849	0
895	62	M	OA	II	Group A	R132H	C228T	Total 1p19q loss	Met	61.4531	N/A	N/A	No Del	70	N/A	ST	Biopsy	CRT	(+)	(+)	20.8438	0	8.35068	0
912	39	F	DA	II	Group C	wt	wt	no loss	Un-Met	1.18125	wt	wt	No Del	90	Mid	Inf	Removal	CRT	(+)	(+)	112.57	1	7.69315	0
915	65	M	AA	III	Group B	R132S	wt	no loss	Met	23.1187	N/A	N/A	No Del	90	Rt	ST-Frontal	Removal	CRT	(+)	(+)	14.1699	0	14.1699	0
919	58	M	DA	II	Group C	wt	wt	no loss	Un-Met	0.225	wt	wt	No Del	80	Lt	ST	Biopsy	CRT	(+)	(+)	47.1781	0	4.60274	0
930	63	M	AOA	III	Group A	R132H	C250T	Total 1p19q loss	Met	48.9331	N/A	N/A	No Del	90	Lt	ST-Frontal	Removal	CRT	(+)	(+)	121.874	1	55.3644	1
933	30	M	AO	III	Group A	R132H	C250T	Total 1p19q loss	Met	23.8912	N/A	N/A	No Del	90	Rt	ST-Frontal	Removal	CRT	(+)	(+)	109.348	1	109.348	1
936	29	M	AOA	III	Group D	wt	C250T	no loss	Un-Met	0	N/A	N/A	N/A	90	N/A	Inf	Removal	CRT	(+)	(+)	13.7753	0	9.56712	0
945	37	M	AOA	III	Group B	R132H	wt	no loss	Un-Met	12.4993	N/A	N/A	Hetero Del	N/A	Lt	ST	Removal	CRT	(+)	(+)	38.0384	0	38.0384	0
948	55	F	OL	II	Group A	R132H	C228T	Total 1p19q loss	Met	31.8538	N/A	N/A	No Del	80	Lt	ST-Frontal	Removal	CRT	(+)	(+)	59.474	1	14.5973	0
950	67	M	OA	II	Group D	wt	C228T	no loss	Un-Met	0	wt	wt	No Del	80	Rt	ST	Removal	CRT	(+)	(+)	8.81096	0	6.08219	0
956	59	M	AA	III	Group A	R132H	C228T	Total 1p19q loss	Met	22.424	N/A	N/A	No Del	90	Lt	ST-Frontal	Biopsy	CRT	(+)	(+)	44.7452	0	44.7452	0
967	50	M	AOA	III	Group C	wt	wt	no loss	Un-Met	0.812667	wt	wt	No Del	50	N/A	ST	Removal	CRT	(+)	(+)	5.75342	0	5.75342	0
976	47	F	AOA	III	Group C	wt	wt	no loss	Met	17.2987	wt	wt	Hetero Del	90	Rt	ST-Frontal	Biopsy	CRT	(+)	(+)	35.474	0	20.3178	0
984	31	M	DA	II	Group A	R172K	C228T	Total 1p19q loss	Met	44.3719	N/A	N/A	No Del	90	Lt	ST	Biopsy	CRT	(+)	(+)	102.805	1	102.805	1
987	32	M	OA	II	Group B	R132H	wt	no loss	Met	22.3863	N/A	N/A	No Del	100	Lt	ST	Biopsy	CRT	(+)	(+)	101.918	1	101.918	1
1001	58	M	GBM	IV	Group D	wt	C250T	no loss	Un-Met	2.18125	wt	wt	N/A	80	Lt	ST-Frontal	Removal	CRT	(+)	(+)	16.2082	0	14.8274	0
1012	72	F	DA	II	Group C	wt	wt	no loss	Un-Met	7.65267	wt	wt	No Del	90	Lt	ST	Biopsy	CRT	(+)	(+)	36.9863	0	6.6411	0
1015	37	F	OA	II	Group C	wt	wt	no loss	Un-Met	0.6925	wt	wt	No Del	90	Rt	ST-Frontal	Removal	CRT	(+)	(+)	21.2384	0	14.1699	0
1018	58	M	AO	III	Group A	R132H	C250T	Total 1p19q loss	Met	77.1612	N/A	N/A	Hetero Del	50	Lt	ST-Frontal	Removal	CRT	(+)	(+)	46.2904	1	46.2904	1
1024	41	F	AOA	III	Group B	R132H	wt	no loss	Un-Met	12.5187	N/A	N/A	No Del	90	Rt	ST-Frontal	Removal	CRT	(+)	(+)	96	1	96	1
1026	34	M	AO	III	Group A	R132H	C228T	Total 1p19q loss	Met	25.7088	N/A	N/A	No Del	90	Lt	ST-Frontal	Removal	CRT	(+)	(+)	95.7699	1	95.7699	1
1030	38	F	OA	II	Group B	R132H	wt	no loss	Met	16.245	N/A	N/A	No Del	90	Rt	ST-Frontal	Removal	CRT	(+)	(+)	95.2438	1	95.2438	1
1031	29	M	GBM	IV	Group B	R132H	wt	no loss	Un-Met	8.21312	N/A	N/A	N/A	80	Rt	ST-Frontal	Removal	CRT	(+)	(+)	22.1589	0	9.46849	0
1038	79	F	GBM	IV	Group D	wt	C228T	no loss	Un-Met	0	wt	wt	N/A	70	Rt	ST	Removal	CRT	(+)	(+)	8.02192	0	5.09589	0
1039	75	M	OA	II	Group B	R132H	wt	no loss	Met	26.142	N/A	N/A	No Del	80	Bilateral	ST-Frontal	Biopsy	RT only	(+)	(-)	2.66301	1	2.66301	1
1040	70	M	AOA	III	Group C	wt	wt	no loss	Un-Met	0.205333	wt	wt	No Del	80	Rt	ST-Frontal	Biopsy	CRT	(+)	(+)	18.3781	0	12.263	0
1046	33	M	DA	II	Group B	R132H	wt	no loss	Un-Met	6.26875	N/A	N/A	N/A	90	N/A	ST-Frontal	Removal	CRT	(+)	(+)	92.7781	1	92.7781	1
1052	75	F	OA	II	Group C	wt	wt	no loss	Un-Met	0.413125	wt	wt	Hetero Del	90	Rt	ST	Removal	CRT	(+)	(+)	23.8027	0	16.8329	0
1059	42	F	DA	II	Group B	R132H	wt	no loss	Met	21.955	N/A	N/A	No Del	90	Lt	ST	Biopsy	CRT	(+)	(+)	46.6521	0	25.3151	0
1060	47	F	AA	III	Group A	R132H	C228T	Total 1p19q loss	Met	25.0294	N/A	N/A	No Del	80	Lt	ST	Biopsy	CRT	(+)	(+)	29.7863	0	29.7863	0
1063	58	M	GBM	IV	Group D	wt	C228T	no loss	Met	32.9744	wt	wt	N/A	80	Bilateral	ST-Frontal	Biopsy	CRT	(+)	(+)	19.5616	0	6.04932	0
1071	27	M	AOA	III	Group A	R132H	C228T	Total 1p19q loss	Met	24.6637	N/A	N/A	No Del	90	Lt	ST	Removal	RT only	(+)	(-)	88.8658	1	88.8658	1
1083	68	M	GBM	IV	Group C	wt	wt	no loss	Un-Met	7.2025	wt	wt	N/A	60	Lt	ST-Frontal	Biopsy	CRT	(+)	(+)	12.9205	0	1.80822	0
1084	35	F	OL	II	Group A	R132H	C228T	Total 1p19q loss	Met	38.0087	N/A	N/A	No Del	90	N/A	ST-Frontal	Biopsy	RT only	(+)	(-)	87.2219	1	50.3671	0
1086	47	M	GBM	IV	Group D	wt	C250T	no loss	Un-Met	0.79	wt	wt	N/A	90	Rt	ST	Removal	CRT	(+)	(+)	41.2932	0	24.4603	0
1087	78	M	GBM	IV	Group C	wt	wt	no loss	Un-Met	0	wt	wt	N/A	70	Rt	ST-Frontal	Biopsy	CRT	(+)	(+)	12.263	0	1.15068	1
1096	53	M	DA	II	Group C	wt	wt	no loss	Un-Met	1.56375	wt	wt	No Del	80	Lt	ST	Biopsy	CRT	(+)	(+)	32.7781	0	22.4548	0
1097	57	M	GBM	IV	Group D	wt	C228T	no loss	Un-Met	15.9819	N/A	N/A	N/A	70	Lt	ST-Frontal	Biopsy	CRT	(+)	(+)	7.72603	0	7.72603	0
1099	31	M	OA	II	Group B	R132H	wt	no loss	Un-Met	12.0369	N/A	N/A	No Del	100	Lt	ST-Frontal	Removal	None	(-)	(-)	84.6247	1	84.6247	1
1100	59	F	OA	II	Group A	R132H	C228T	Total 1p19q loss	Un-Met	13.5512	N/A	N/A	No Del	90	Rt	ST-Frontal	Removal	CRT	(+)	(+)	84.3616	1	52.3397	1
1106	58	M	OA	II	Group D	wt	C228T	no loss	Un-Met	0.92	wt	wt	N/A	100	Rt	ST-Frontal	Removal	CRT	(+)	(+)	81.0082	0	78.8055	0
1108	77	M	GBM	IV	Group C	wt	wt	no loss	Met	71.1487	wt	wt	N/A	60	N/A	Inf	Removal	CRT	(+)	(+)	3.35342	0	2.53151	0
1111	66	M	AOA	III	Group D	wt	C228T	no loss	Met	25.655	wt	wt	Homo Del	70	Rt	ST-Frontal	Biopsy	CRT	(+)	(+)	6.67397	0	6.67397	0
1117	54	F	AA	III	Group D	wt	C228T	no loss	Un-Met	0.561875	wt	wt	No Del	70	Rt	ST-Frontal	Biopsy	CRT	(+)	(+)	4.40548	0	4.40548	0
1121	40	F	OA	II	Group B	R132H	wt	no loss	Un-Met	10.4206	N/A	N/A	No Del	90	Rt	ST	Removal	RT only	(+)	(-)	82.126	1	82.126	1
1128	74	F	GBM	IV	Group D	wt	C250T	no loss	Un-Met	0.25875	wt	wt	N/A	60	Lt	ST	Removal	CRT	(+)	(+)	5.32603	0	2.8274	0
1137	21	F	OA	II	Group B	R132H	wt	no loss	Met	28.9	N/A	N/A	No Del	90	Lt	ST-Frontal	Biopsy	CRT	(+)	(+)	79.4301	1	79.4301	1
1145	71	M	GBM	IV	Group D	wt	C228T	no loss	Un-Met	2.4125	wt	wt	N/A	80	Rt	ST	Removal	CRT	(+)	(+)	20.5151	0	18.8712	0
1146	64	M	GBM	IV	Group D	wt	C228T	no loss	Un-Met	2.28563	wt	wt	N/A	60	Lt	ST-Frontal	Removal	CRT	(+)	(+)	7.7589	0	2.72877	0
1147	66	M	AO	III	Group C	wt	wt	no loss	Met	41.0619	wt	wt	N/A	90	Rt	ST	Removal	CRT	(+)	(+)	27.5836	0	27.5836	0
1156	66	M	GBM	IV	Group C	wt	wt	no loss	Un-Met	0	wt	wt	N/A	70	Rt	ST-Frontal	Removal	CRT	(+)	(+)	14.4658	0	7.85753	0
1161	54	F	GBM	IV	Group D	wt	C250T	no loss	Met	17.4375	wt	wt	N/A	90	Lt	ST	Removal	CRT	(+)	(+)	75.7479	1	24.526	0
1164	32	M	OA	II	Group B	R132H	wt	no loss	Met	18.1013	N/A	N/A	No Del	90	Lt	ST-Frontal	Removal	None	(-)	(-)	75.2877	1	75.2877	1
1173	28	F	AOA	III	Group C	wt	wt	no loss	Met	76.785	G34R	wt	N/A	60	Rt	ST-Frontal	Biopsy	CRT	(+)	(+)	21.2055	0	19.5616	0
1176	54	F	AOA	III	Group B	R132H	wt	no loss	Met	50.8594	N/A	N/A	N/A	70	Lt	ST-Frontal	Removal	CRT	(+)	(+)	73.3479	1	17.7534	0
1193	31	M	GBM	IV	Group C	wt	wt	no loss	Un-Met	0	wt	wt	N/A	90	Rt	ST	Removal	CRT	(+)	(+)	22.9808	0	12.9205	0
1194	60	M	GBM	IV	Group D	wt	C228T	no loss	Un-Met	10.4319	wt	wt	N/A	70	Lt	ST	Removal	CRT	(+)	(+)	19.5945	0	17.326	0
1199	61	M	GBM	IV	Group D	wt	C250T	no loss	Met	50.0763	wt	wt	N/A	90	N/A	ST	Removal	CRT	(+)	(+)	69.7644	1	69.7644	1
1202	68	F	GBM	IV	Group D	wt	C228T	no loss	Un-Met	3.15875	wt	wt	N/A	60	Rt	ST-Frontal	Removal	CRT	(+)	(+)	16.1096	0	5.32603	0
1214	31	M	DA	II	Group B	R132H	wt	no loss	Met	28.8544	N/A	N/A	No Del	90	Lt	ST-Frontal	Biopsy	RT only	(+)	(-)	67.2329	1	67.2329	1
1217	41	M	OA	II	Group A	R132H	C228T	Total 1p19q loss	Met	34.9087	N/A	N/A	No Del	80	Rt	ST	Biopsy	CRT	(+)	(+)	66.937	1	66.937	1
1224	57	F	GBM	IV	Group B	R132H	wt	no loss	Met	36.065	N/A	N/A	No Del	70	Lt	ST-Frontal	Biopsy	CRT	(+)	(+)	15.6164	0	12.263	0
1232	70	F	AA	III	Group D	wt	C228T	no loss	Un-Met	7.73625	wt	wt	N/A	80	Rt	ST	Removal	CRT	(+)	(+)	11.1781	0	11.1781	0
1236	35	F	OA	II	Group B	R132H	wt	no loss	Met	20.8633	N/A	N/A	No Del	90	Lt	ST-Frontal	Removal	CRT	(+)	(+)	64.7014	1	64.7014	1
1237	64	M	AOA	III	Group C	wt	wt	no loss	Un-Met	0	wt	wt	No Del	60	Rt	ST	Removal	CRT	(+)	(+)	4.40548	0	3.71507	0
1239	70	F	GBM	IV	Group D	wt	C250T	no loss	Un-Met	0	wt	wt	N/A	70	Rt	ST	Removal	CRT	(+)	(+)	10.2904	0	7.39726	0
1241	65	M	GBM	IV	Group C	wt	wt	no loss	Un-Met	2.16187	wt	wt	N/A	80	Rt	ST	Removal	CRT	(+)	(+)	14.4329	0	8.35068	0
1242	32	F	OL	II	Group A	R172K	C228T	Total 1p19q loss	Met	33.28	N/A	N/A	No Del	90	Lt	ST-Frontal	Biopsy	CRT	(+)	(+)	16.7671	1	16.7671	1
1246	44	M	AOA	III	Group B	R132H	wt	no loss	Met	36.4981	N/A	N/A	No Del	90	Lt	ST-Frontal	Removal	CRT	(+)	(+)	63.4849	1	63.4849	1
1247	31	F	DA	II	Group B	R132H	wt	no loss	Met	30.6013	N/A	N/A	Homo Del	100	N/A	ST	Removal	Chemo only	(-)	(+)	63.2548	1	63.2548	1
1258	64	M	DA	II	Group C	wt	wt	no loss	Un-Met	2.245	K27M	wt	No Del	90	Bilateral	ST	Biopsy	Chemo only	(-)	(+)	12.0986	0	3.8137	0
1266	57	M	GBM	IV	Group C	wt	wt	no loss	Un-Met	1.31812	wt	wt	N/A	90	Rt	ST	Removal	CRT	(+)	(+)	23.2438	0	11.0466	0
1273	42	M	GBM	IV	Group C	wt	wt	no loss	Un-Met	0	wt	wt	N/A	80	Lt	ST-Frontal	Removal	CRT	(+)	(+)	10.0932	0	5.98356	0
1276	45	F	GBM	IV	Group A	R132H	C250T	Total 1p19q loss	Met	67.4306	N/A	N/A	N/A	90	Lt	ST	Removal	CRT	(+)	(+)	58.6521	1	58.6521	1
1286	37	F	GBM	IV	Group D	wt	C228T	no loss	Un-Met	1.27937	wt	wt	N/A	90	Rt	ST	Removal	CRT	(+)	(+)	7.85753	0	2.86027	0
1294	63	M	GBM	IV	Group D	wt	C228T	no loss	Un-Met	2.0525	wt	wt	No Del	70	Rt	ST-Frontal	Biopsy	CRT	(+)	(+)	11.6712	0	8.15342	0
1295	39	F	AOA	III	Group A	R132H	C250T	Total 1p19q loss	Met	47.6969	N/A	N/A	No Del	80	Lt	ST	Removal	CRT	(+)	(+)	56.1534	1	56.1534	1
1296	54	M	OA	II	Group C	wt	wt	no loss	Un-Met	1.26188	wt	wt	N/A	90	Rt	ST-Frontal	Removal	CRT	(+)	(+)	56.1205	1	56.1205	1
1297	49	M	AA	III	Group D	wt	C228T	no loss	Un-Met	0	wt	wt	N/A	70	Rt	ST-Frontal	Biopsy	CRT	(+)	(+)	16.1096	0	8.31781	0
1301	29	M	AA	III	Group B	R132H	wt	no loss	Met	42.07	N/A	N/A	N/A	90	Rt	ST-Frontal	Removal	CRT	(+)	(+)	22.1589	0	15.2219	0
1304	73	M	GBM	IV	Group D	wt	C228T	no loss	Un-Met	0.516875	wt	wt	N/A	80	Lt	ST	Removal	CRT	(+)	(+)	8.02192	0	7.10137	0
1305	75	M	GBM	IV	Group C	wt	wt	no loss	Met	61.1887	wt	wt	N/A	60	Lt	ST-Frontal	Removal	CRT	(+)	(+)	1.74247	1	1.74247	1
1306	59	F	AOA	III	Group C	wt	wt	no loss	Un-Met	1.69313	wt	wt	N/A	90	Lt	ST	Removal	CRT	(+)	(+)	20.7123	0	17.063	0
1313	74	M	AOA	III	Group C	wt	wt	no loss	Un-Met	0	wt	wt	Hetero Del	70	Lt	ST	Removal	CRT	(+)	(+)	11.5068	0	8.12055	0
1342	39	F	GBM	IV	Group C	wt	wt	no loss	Un-Met	0	K27M	wt	N/A	70	N/A	Thalamus	Removal	CRT	(+)	(+)	10.4219	0	4.01096	0
1347	58	M	GBM	IV	Group D	wt	C228T	no loss	Met	50.9863	wt	wt	N/A	80	Rt	ST	Removal	CRT	(+)	(+)	40.8329	0	8.81096	0
1349	55	M	AOA	III	Group C	wt	wt	no loss	Met	75.1656	wt	wt	N/A	80	Rt	ST	Removal	CRT	(+)	(+)	45.1068	0	28.9315	0
1363	32	F	GBM	IV	Group A	R132H	C228T	Total 1p19q loss	Met	28.0487	N/A	N/A	N/A	70	N/A	ST	Removal	CRT	(+)	(+)	49.1836	1	49.1836	1
1369	27	M	GBM	IV	Group C	wt	wt	no loss	Un-Met	0	K27M	wt	No Del	60	Lt	Inf	Removal	CRT	(+)	(+)	3.84658	0	3.84658	0
1382	63	M	OA	II	Group A	R132H	C228T	Total 1p19q loss	Met	52.7175	N/A	N/A	No Del	70	Lt	ST-Frontal	Removal	CRT	(+)	(+)	46.4548	1	46.4548	1
1409	40	F	DA	II	Group B	R132H	wt	no loss	Un-Met	13.9719	N/A	N/A	No Del	90	Lt	ST-Frontal	Biopsy	RT only	(+)	(-)	43.2329	1	43.2329	1
1415	64	F	GBM	IV	Group D	wt	C250T	no loss	Met	39.0831	wt	wt	N/A	70	Rt	ST-Frontal	Removal	CRT	(+)	(+)	42.1479	1	42.1479	1
1425	40	M	OA	II	Group B	R132H	wt	no loss	Un-Met	15.5807	N/A	N/A	No Del	90	Lt	ST-Frontal	Removal	CRT	(+)	(+)	33.1397	0	7.7589	0
1433	61	M	GBM	IV	Group D	wt	C250T	no loss	Un-Met	0	wt	wt	N/A	80	Lt	ST	Removal	CRT	(+)	(+)	5.72055	0	3.05753	0
1445	57	F	GBM	IV	Group D	wt	C228T	no loss	Un-Met	0	wt	wt	N/A	80	Rt	ST-Frontal	Removal	CRT	(+)	(+)	19.6603	0	6.57534	0
1450	81	M	GBM	IV	Group C	wt	wt	no loss	Met	62.2531	wt	wt	N/A	60	Lt	ST	Biopsy	CRT	(+)	(+)	12.3945	0	5.3589	0
1451	44	M	OA	II	Group B	R132H	wt	no loss	Met	40.4081	N/A	N/A	No Del	80	Rt	ST	Removal	RT only	(+)	(-)	38.0055	1	28.6685	0
1457	65	M	AOA	III	Group A	R132H	C250T	Total 1p19q loss	Met	29.1606	N/A	N/A	No Del	100	Lt	ST	Removal	CRT	(+)	(+)	37.0849	1	37.0849	1
1469	29	M	OA	II	Group B	R132H	wt	no loss	Un-Met	6.62625	N/A	N/A	N/A	90	Lt	ST-Frontal	Removal	Chemo only	(-)	(+)	35.6384	1	18.1808	1
1477	31	M	OA	II	Group B	R132H	wt	no loss	Met	34.2575	N/A	N/A	No Del	90	Lt	ST-Frontal	Removal	Chemo only	(-)	(+)	34.9479	1	34.9479	1
1487	33	M	AA	III	Group B	R132H	wt	no loss	Met	18.7556	N/A	N/A	No Del	90	Rt	ST	Removal	RT only	(+)	(-)	34.0932	1	34.0932	1
1495	29	F	GBM	IV	Group A	R132H	C228T	no loss	Un-Met	1.60187	N/A	N/A	No Del	90	Rt	ST-Frontal	Removal	CRT	(+)	(+)	33.1726	1	33.1726	1
1503	29	M	DA	II	Group C	wt	wt	no loss	Un-Met	5.8225	wt	wt	No Del	90	Bilateral	Thalamus	Biopsy	RT only	(+)	(-)	29.7863	0	4.89863	0
1505	45	M	DA	II	Group A	R132H	C228T	Total 1p19q loss	Met	24.3113	N/A	N/A	N/A	90	Rt	ST-Frontal	Removal	CRT	(+)	(+)	31.9562	1	31.9562	1
1506	62	M	DA	II	Group A	R132H	C228T	Total 1p19q loss	Met	57.9431	N/A	N/A	No Del	90	Rt	ST-Frontal	Removal	Chemo only	(-)	(+)	31.7918	1	31.7918	1
1512	80	M	GBM	IV	Group C	wt	wt	no loss	Met	22.106	wt	wt	Hetero Del	50	Rt	ST	Removal	CRT	(+)	(+)	1.74247	1	1.74247	1
1513	81	F	AO	III	Group C	wt	wt	no loss	Un-Met	1.25625	wt	wt	N/A	70	Rt	ST-Frontal	Removal	RT only	(+)	(-)	3.15616	0	3.15616	0
1551	56	F	GBM	IV	Group D	wt	C228T	no loss	Un-Met	5.65125	wt	wt	N/A	80	Mid	ST	Removal	CRT	(+)	(+)	10.9808	0	8.54795	0
1552	68	F	GBM	IV	Group D	wt	C228T	no loss	Un-Met	0.56	wt	wt	N/A	80	Rt	ST	Removal	CRT	(+)	(+)	15.4192	0	3.78082	0
1564	64	M	GBM	IV	Group D	wt	C228T	no loss	Met	20.7875	wt	wt	N/A	90	Rt	ST-Frontal	Removal	CRT	(+)	(+)	24.2959	1	8.44932	0
1578	38	F	AA	III	Group B	R132H	wt	no loss	Un-Met	8.7025	N/A	N/A	N/A	100	Lt	ST-Frontal	Removal	CRT	(+)	(+)	16.5041	0	13.6438	0
1588	59	M	GBM	IV	Group D	wt	C250T	no loss	Un-Met	0.27125	wt	wt	N/A	60	Lt	ST-Frontal	Biopsy	CRT	(+)	(+)	3.97808	0	1.44658	0
1610	53	M	GBM	IV	Group D	wt	C228T	no loss	Un-Met	0	wt	wt	N/A	90	Rt	ST	Removal	CRT	(+)	(+)	19.3644	1	16.6685	0
1612	84	M	GBM	IV	Group C	wt	wt	no loss	Un-Met	0.99375	wt	wt	No Del	60	Lt	ST-Frontal	Biopsy	CRT	(+)	(+)	11.1781	0	8.54795	0
1629	33	F	OL	II	Group B	R132H	wt	no loss	Un-Met	15.3125	N/A	N/A	N/A	90	Rt	ST	Removal	None	(-)	(-)	18.0164	1	18.0164	1
1633	41	M	AOA	III	Group D	wt	C228T	no loss	Un-Met	1.0825	N/A	N/A	N/A	100	Rt	ST	Removal	CRT	(+)	(+)	15.9781	0	8.28493	0
1635	50	M	OA	II	Group D	wt	C228T	no loss	Met	16.1825	N/A	N/A	N/A	90	Lt	Thalamus	Biopsy	RT only	(+)	(-)	16.8329	1	16.8329	1
2001	54	M	GBM	IV	Group D	wt	C228T	no loss	Un-Met	0	wt	wt	No Del	70	Lt	ST	Removal	CRT	(+)	(+)	9.73151	0	3.78082	0
2002	54	F	GBM	IV	Group C	wt	wt	no loss	Un-Met	0.318125	wt	V600E	No Del	100	Lt	ST	Removal	CRT	(+)	(+)	47.9014	0	10.5534	0
2003	62	F	GBM	IV	Group D	wt	C228T	no loss	Met	61.3281	wt	wt	Homo Del	80	Rt	ST	Biopsy	CRT	(+)	(+)	11.8356	0	5.29315	0
2004	44	F	AOA	III	Group B	R132H	wt	no loss	Met	42.1787	N/A	N/A	Hetero Del	90	Lt	ST-Frontal	Removal	CRT	(+)	(+)	29.6219	1	29.6219	1
2005	64	M	GBM	IV	Group C	wt	wt	no loss	Un-Met	0	wt	wt	No Del	90	Lt	ST	Removal	CRT	(+)	(+)	12.9205	0	7.56164	0
2006	36	F	GBM	IV	Group C	wt	wt	no loss	Un-Met	7.63563	K27M	wt	No Del	90	Bilateral	ST	Biopsy	CRT	(+)	(+)	25.3479	0	10.7507	0
2007	61	F	GBM	IV	Group D	wt	C228T	no loss	Met	23.7944	wt	wt	Homo Del	70	Rt	ST	Removal	CRT	(+)	(+)	22.2904	0	8.64658	0
2008	47	M	GBM	IV	Group D	wt	C228T	no loss	Met	20.17	wt	wt	No Del	90	Lt	ST	Removal	CRT	(+)	(+)	29.4904	1	2.00548	0
2009	63	M	AA	III	Group C	wt	wt	no loss	Un-Met	0.57875	wt	wt	No Del	70	Lt	ST-Frontal	Removal	CRT	(+)	(+)	13.6767	1	N/A	N/A
2010	61	F	GBM	IV	Group C	wt	wt	no loss	Un-Met	9.64625	wt	wt	No Del	90	Rt	ST	Removal	CRT	(+)	(+)	24.8877	1	24.8877	1
2011	70	F	GBM	IV	Group D	wt	C228T	no loss	Un-Met	0.47375	wt	wt	Homo Del	80	Lt	ST	Removal	CRT	(+)	(+)	6.34521	0	3.78082	0
2012	66	M	GBM	IV	Group D	wt	C228T	no loss	Un-Met	0	wt	wt	Homo Del	70	Lt	ST-Frontal	Biopsy	CRT	(+)	(+)	6.80548	0	3.87945	1
2013	56	M	GBM	IV	Group D	wt	C250T	no loss	Un-Met	0	wt	N/A	Homo Del	100	Rt	ST	Removal	CRT	(+)	(+)	14.0055	0	5.75342	0
2015	62	M	GBM	IV	Group D	wt	C228T	no loss	Met	54.3544	wt	wt	Homo Del	40	Rt	ST	Removal	CRT	(+)	(+)	35.9671	0	24.3945	0
2018	27	F	AA	III	Group B	R132H	wt	no loss	Met	18.8144	N/A	N/A	No Del	90	Bilateral	ST-Frontal	Biopsy	CRT	(+)	(+)	49.4795	0	41.589	0
2019	70	M	GBM	IV	Group C	wt	wt	no loss	Met	77.4681	wt	V600E	Homo Del	70	Lt	ST-Frontal	Removal	CRT	(+)	(+)	26.3014	0	14.8932	0
2021	63	M	AOA	III	Group D	wt	C228T	no loss	Met	18.4506	wt	wt	Hetero Del	60	Lt	ST	Biopsy	CRT	(+)	(+)	27.7151	0	20.6137	0
2022	44	F	GBM	IV	Group C	wt	wt	no loss	Met	30.2588	wt	wt	Homo Del	60	Lt	ST	Biopsy	CRT	(+)	(+)	9.66575	0	8.31781	0
2026	62	M	GBM	IV	Group C	wt	wt	no loss	Un-Met	0.70125	wt	wt	No Del	60	Lt	ST	Removal	CRT	(+)	(+)	16.3397	0	2.9589	0
2040	59	F	OA	II	Group B	R132H	wt	no loss	Un-Met	9.40875	N/A	N/A	No Del	70	Lt	ST	Biopsy	RT only	(+)	(-)	53.0959	1	41.0959	0
2041	34	M	GBM	IV	Group C	wt	wt	no loss	Un-Met	0.269375	K27M	wt	Hetero Del	50	Rt	Thalamus	Removal	RT only	(+)	(-)	0.328767	1	N/A	N/A
2042	58	F	AA	III	Group C	wt	wt	no loss	Un-Met	5.565	wt	V600E	No Del	50	Rt	ST-Frontal	Removal	RT only	(+)	(-)	72.1644	1	72.1644	1
2043	28	F	AOA	III	Group B	R132H	wt	no loss	Met	21.3487	N/A	N/A	Homo Del	70	Lt	ST-Frontal	Removal	RT only	(+)	(-)	39.4849	1	39.4849	1
2044	23	F	DA	II	Group C	wt	wt	no loss	Un-Met	0	wt	V600E	No Del	80	Rt	ST	Removal	None	(-)	(-)	110.63	1	110.63	1
2045	42	M	OL	II	Group A	R132H	C228T	Total 1p19q loss	Met	32.3644	N/A	N/A	No Del	90	Rt	ST	Removal	Chemo only	(-)	(+)	108.066	1	108.066	1
2046	41	M	AOA	III	Group A	R172M	C250T	Total 1p19q loss	Met	27.2225	N/A	N/A	No Del	50	Rt	ST-Frontal	Removal	CRT	(+)	(+)	20.4493	1	20.4493	1
2047	46	F	AOA	III	Group D	wt	C228T	no loss	Met	61.5106	wt	wt	Homo Del	70	Lt	ST-Frontal	Removal	CRT	(+)	(+)	24.6904	0	10.7836	0
2048	33	F	OA	II	Group A	R132H	C228T	Total 1p19q loss	Met	46.12	N/A	N/A	No Del	90	Rt	ST-Frontal	Removal	CRT	(+)	(+)	54.674	1	54.674	1
2049	67	F	DA	II	Group B	R132H	wt	no loss	Met	27.3613	N/A	N/A	No Del	50	Rt	ST	Removal	None	(-)	(-)	51.2548	1	10.5863	0
2050	41	M	OA	II	Group B	R132H	wt	no loss	Met	24.44	N/A	N/A	No Del	40	Lt	ST	Removal	CRT	(+)	(+)	44.9096	1	44.9096	1
2051	72	F	AA	III	Group C	wt	wt	no loss	Un-Met	1.91875	wt	wt	Hetero Del	60	Lt	ST	Biopsy	CRT	(+)	(+)	23.4082	1	14.8603	0
2052	36	M	AOA	III	Group A	R132H	C250T	Total 1p19q loss	Met	35.2733	N/A	N/A	No Del	70	Rt	ST-Frontal	Removal	CRT	(+)	(+)	24.4603	1	24.4603	1
2053	31	M	AOA	III	Group A	R172K	C228T	Total 1p19q loss	Met	24.3894	N/A	N/A	Hetero Del	50	Lt	ST	Removal	CRT	(+)	(+)	20.8438	1	20.8438	1
2054	36	M	AA	III	Group C	wt	wt	no loss	Un-Met	0.385	wt	V600E	No Del	20	Rt	ST	Removal	None	(-)	(-)	19.726	1	19.726	1
2055	40	F	DA	II	Group C	wt	wt	no loss	Un-Met	0.99125	wt	wt	No Del	70	Rt	ST	Removal	None	(-)	(-)	17.6219	1	17.6219	1
2056	53	M	OL	II	Group A	R132H	C228T	no loss	Un-Met	11.3281	N/A	N/A	No Del	100	Lt	ST	Biopsy	None	(-)	(-)	12.6904	1	12.6904	1
2057	44	F	AOA	III	Group C	wt	wt	no loss	Un-Met	0.315625	wt	wt	No Del	100	Rt	ST-Frontal	Removal	CRT	(+)	(+)	14.8603	1	14.8603	1
2058	76	F	DA	II	Group D	wt	C250T	no loss	Un-Met	11.1875	wt	wt	No Del	90	Lt	ST-Frontal	Biopsy	CRT	(+)	(+)	13.2822	1	8.44932	0
2059	33	M	AO	III	Group A	R132H	C228T	Total 1p19q loss	Met	23.8575	N/A	N/A	No Del	90	Lt	ST-Frontal	Removal	CRT	(+)	(+)	11.6384	1	7.52877	0
2061	70	F	AA	III	Group D	wt	C228T	no loss	Met	24.9138	wt	wt	Hetero Del	100	Lt	ST	Removal	CRT	(+)	(+)	7.56164	1	7.56164	1
2062	54	M	GBM	IV	Group C	wt	wt	no loss	Un-Met	0	wt	wt	No Del	70	Lt	ST-Frontal	Removal	CRT	(+)	(+)	5.19452	1	5.19452	1
2063	66	F	OL	II	Group A	R132H	C250T	Total 1p19q loss	Met	39.4231	N/A	N/A	No Del	100	Lt	ST-Frontal	Removal	None	(-)	(-)	4.30685	1	4.30685	1
3001	38	F	AO	III	Group A	R132H	C250T	Total 1p19q loss	Met	51.8563	N/A	N/A	Hetero Del	100	Rt	ST	Removal	CRT	(+)	(+)	89.9507	1	89.9507	1
3002	69	F	GBM	IV	Group C	wt	wt	no loss	Un-Met	0	wt	wt	N/A	80	Lt	ST-Frontal	Removal	CRT	(+)	(+)	8.1863	1	7.89041	0
3003	67	M	AA	III	Group D	wt	C228T	no loss	Met	54.8738	wt	wt	Homo Del	60	Rt	ST	Removal	CRT	(+)	(+)	2.23562	1	N/A	N/A
3004	49	M	AO	III	Group A	R132H	C228T	Total 1p19q loss	Met	60.8956	N/A	N/A	Homo Del	100	Rt	ST-Frontal	Removal	CRT	(+)	(+)	49.4137	1	49.4137	1
3006	44	F	AOA	III	Group C	wt	wt	no loss	Met	35.9525	wt	wt	Homo Del	40	Lt	Inf	Removal	CRT	(+)	(+)	2.26849	1	2.26849	1
3007	40	F	GBM	IV	Group C	wt	wt	no loss	Un-Met	2.0475	wt	wt	Homo Del	90	Rt	ST	Removal	RT only	(+)	(-)	3.12329	0	N/A	N/A
3008	30	M	AA	III	Group B	R132H	wt	no loss	Un-Met	11.1569	N/A	N/A	No Del	90	Rt	ST	Removal	CRT	(+)	(+)	23.6384	1	7.7589	0
3009	78	F	AOA	III	Group B	R132H	wt	no loss	Met	71.75	N/A	N/A	No Del	70	Rt	ST-Frontal	Removal	RT only	(+)	(-)	17.6877	1	17.6877	1
3010	54	F	GBM	IV	Group D	wt	C228T	no loss	Met	32.05	wt	wt	Homo Del	50	Lt	ST-Frontal	Removal	CRT	(+)	(+)	89.7205	1	89.7205	1
3011	58	M	GBM	IV	Group C	wt	wt	no loss	Un-Met	1.17	wt	wt	No Del	90	Rt	ST	Removal	CRT	(+)	(+)	90.9699	1	90.9699	1
3012	64	M	GBM	IV	Group C	wt	wt	no loss	Un-Met	0	wt	wt	Homo Del	70	Bilateral	ST-Frontal	Removal	CRT	(+)	(+)	8.31781	0	5.06301	0
3013	73	M	GBM	IV	Group C	wt	wt	no loss	Un-Met	15.4644	wt	wt	Hetero Del	70	Lt	ST-Frontal	Removal	CRT	(+)	(+)	83.8356	1	83.8356	1
3014	78	M	GBM	IV	Group D	wt	C228T	no loss	Met	42.4456	wt	wt	Homo Del	80	Lt	ST	Removal	CRT	(+)	(+)	5.29315	1	5.29315	1
3015	58	F	AOA	III	Group C	wt	wt	no loss	Un-Met	15.3656	wt	wt	No Del	90	Rt	ST	Removal	CRT	(+)	(+)	9.46849	0	7.10137	0
3016	73	M	GBM	IV	Group D	wt	C228T	no loss	Un-Met	0.785625	wt	wt	Homo Del	60	Rt	ST	Removal	CRT	(+)	(+)	4.40548	1	4.40548	1
3017	80	F	GBM	IV	Group D	wt	C228T	no loss	Met	23.1156	wt	wt	No Del	60	Lt	ST	Removal	CRT	(+)	(+)	21.7315	1	21.7315	1
3018	27	M	AOA	III	Group B	R132H	wt	no loss	Met	26.8719	N/A	N/A	No Del	100	Lt	ST-Frontal	Removal	RT only	(+)	(-)	2.8274	1	2.8274	1
3019	31	M	OA	II	Group B	R132H	wt	no loss	Un-Met	11.5607	N/A	N/A	No Del	100	Rt	ST-Frontal	Removal	CRT	(+)	(+)	2.53151	1	2.53151	1
3020	33	M	AA	III	Group C	wt	wt	no loss	Met	18.7387	wt	V600E	Homo Del	90	Lt	ST	Removal	CRT	(+)	(+)	72.0658	1	7.79178	0
3021	34	M	AA	III	Group B	R132H	wt	no loss	Un-Met	14.0673	N/A	N/A	No Del	90	Rt	ST-Frontal	Biopsy	CRT	(+)	(+)	11.5726	1	11.5726	1
3022	65	F	OL	II	Group A	R132H	C228T	Total 1p19q loss	Met	35.9044	N/A	N/A	No Del	90	Rt	ST-Frontal	Removal	RT only	(+)	(-)	11.0466	1	11.0466	1
3023	55	M	OL	II	Group A	R132H	C228T	Total 1p19q loss	Met	43.7219	N/A	N/A	No Del	100	Rt	ST-Frontal	Removal	CRT	(+)	(+)	58.6192	1	19.0356	0
3025	21	F	OA	II	Group B	R132C	wt	no loss	Un-Met	12.3469	N/A	N/A	No Del	90	Lt	ST-Frontal	Removal	CRT	(+)	(+)	58.0274	1	58.0274	1
3026	41	M	GBM	IV	Group D	wt	C228T	no loss	Un-Met	1.00562	wt	wt	Homo Del	90	Bilateral	ST	Removal	CRT	(+)	(+)	15.2219	0	10.6849	0
3027	75	F	AOA	III	Group C	wt	wt	no loss	Un-Met	0	wt	wt	No Del	100	Rt	ST	Removal	CRT	(+)	(+)	10.0932	0	N/A	N/A
3028	29	M	OA	II	Group B	R132H	wt	no loss	Un-Met	15.2969	N/A	N/A	No Del	100	Lt	ST-Frontal	Removal	RT only	(+)	(-)	56.0877	1	56.0877	1
3029	50	F	GBM	IV	Group D	wt	C250T	no loss	Un-Met	0	wt	wt	No Del	80	Lt	ST	Removal	CRT	(+)	(+)	15.1562	0	N/A	N/A
3030	46	M	AOA	III	Group B	R132H	wt	no loss	Met	19.0663	N/A	N/A	No Del	90	Rt	ST-Frontal	Removal	CRT	(+)	(+)	2.03836	1	2.03836	1
3031	79	M	GBM	IV	Group D	wt	C250T	no loss	Un-Met	0	wt	wt	No Del	80	Rt	ST	Removal	CRT	(+)	(+)	17.1288	0	7.52877	0
3033	70	F	GBM	IV	Group D	wt	C228T	no loss	Un-Met	0	wt	wt	Homo Del	80	Rt	ST	Removal	RT only	(+)	(-)	19.6603	0	6.2137	0
3034	63	M	GBM	IV	Group D	wt	C250T	no loss	Met	40.1525	wt	wt	Homo Del	80	Rt	ST	Removal	CRT	(+)	(+)	16.3068	0	11.474	0
3036	66	M	GBM	IV	Group D	wt	C228T	no loss	Un-Met	0.74125	wt	wt	Hetero Del	80	Lt	ST	Removal	CRT	(+)	(+)	8.6137	0	3.71507	0
3037	31	M	DA	II	Group B	R132H	wt	no loss	Met	31.4363	N/A	N/A	No Del	90	Lt	ST-Frontal	Removal	RT only	(+)	(-)	48.1644	1	48.1644	1
3038	57	M	AOA	III	Group A	R132H	C228T	Total 1p19q loss	Met	58.5025	N/A	N/A	No Del	60	Rt	ST-Frontal	Removal	CRT	(+)	(+)	48.0658	1	48.0658	1
3039	55	F	GBM	IV	Group C	wt	wt	no loss	Un-Met	1.74937	wt	wt	No Del	100	Lt	ST	Removal	CRT	(+)	(+)	14.7616	0	1.93973	0
3040	36	M	AOA	III	Group B	R132H	wt	no loss	Met	32.06	N/A	N/A	No Del	90	Rt	ST-Frontal	Removal	CRT	(+)	(+)	46.7836	1	46.7836	1
3041	35	F	OA	II	Group C	wt	wt	no loss	Un-Met	5.48875	wt	wt	No Del	100	Lt	ST-Frontal	Removal	RT only	(+)	(-)	46.3233	1	32.2849	0
3042	67	F	DA	II	Group B	R132H	wt	no loss	Met	16.9581	N/A	N/A	No Del	90	Rt	ST-Frontal	Removal	RT only	(+)	(-)	38.5644	0	N/A	N/A
3044	61	F	DA	II	Group D	wt	C228T	no loss	Un-Met	5.73625	wt	wt	Homo Del	90	Lt	ST	Removal	CRT	(+)	(+)	15.8466	0	5.7863	0
3045	78	F	GBM	IV	Group C	wt	wt	no loss	Met	30.595	wt	wt	Homo Del	60	Rt	ST-Frontal	Removal	CRT	(+)	(+)	38.6959	1	22.8164	0
3046	68	F	GBM	IV	Group D	wt	C228T	no loss	Un-Met	5.77937	wt	wt	No Del	90	Lt	ST	Removal	CRT	(+)	(+)	35.7041	1	21.0411	0
3047	40	F	GBM	IV	Group D	wt	C228T	no loss	Un-Met	6.12	wt	wt	No Del	50	Lt	ST-Frontal	Removal	CRT	(+)	(+)	6.14795	1	5.2274	0
3048	42	M	OL	II	Group A	R132H	C228T	Total 1p19q loss	Met	36.6	N/A	N/A	No Del	100	Rt	ST	Removal	CRT	(+)	(+)	33.5342	1	33.5342	1
3049	55	F	GBM	IV	Group D	wt	C228T	no loss	Met	59.8225	wt	wt	No Del	100	Lt	ST-Frontal	Removal	CRT	(+)	(+)	35.8356	1	35.8356	1
3050	63	M	GBM	IV	Group C	wt	wt	no loss	Un-Met	0.3275	wt	wt	No Del	90	Bilateral	ST-Frontal	Removal	CRT	(+)	(+)	13.5452	0	11.7041	0
3051	54	F	GBM	IV	Group C	wt	wt	no loss	Un-Met	1.43687	wt	wt	No Del	80	Lt	ST-Frontal	Removal	CRT	(+)	(+)	34.6849	1	13.3151	0
3052	71	M	GBM	IV	Group D	wt	C250T	no loss	Met	43.2987	wt	wt	Homo Del	80	Lt	ST	Removal	RT only	(+)	(-)	15.5178	0	10.5863	0
3053	64	F	GBM	IV	Group C	wt	wt	no loss	Un-Met	0.2575	wt	wt	No Del	70	Rt	ST-Frontal	Removal	CRT	(+)	(+)	12.1644	0	9.89589	0
3054	56	M	GBM	IV	Group D	wt	C228T	no loss	Un-Met	0	wt	wt	Homo Del	80	Lt	ST	Removal	CRT	(+)	(+)	16.3726	0	7.39726	0
3055	39	M	GBM	IV	Group D	wt	C228T	no loss	Un-Met	0.203125	wt	wt	Homo Del	60	Rt	ST-Frontal	Removal	CRT	(+)	(+)	14.5973	0	6.67397	0
3056	63	F	GBM	IV	Group D	wt	C228T	no loss	Un-Met	1.1325	wt	wt	No Del	70	Rt	ST	Removal	CRT	(+)	(+)	11.0466	1	3.84658	0
4001	34	F	DA	II	Group B	R132H	wt	no loss	Met	16.99	N/A	N/A	No Del	100	Rt	ST-Frontal	Removal	None	(-)	(-)	53.7534	0	9.0411	0
4002	57	M	DA	II	Group B	R132H	wt	no loss	Met	49.3906	N/A	N/A	No Del	100	Rt	ST	Removal	None	(-)	(-)	90.1479	1	80.5808	0
4003	35	F	AOA	III	Group B	R132H	wt	no loss	Un-Met	15.7244	N/A	N/A	No Del	100	Rt	ST	Removal	RT only	(+)	(-)	41.3589	0	24.3288	0
4004	32	F	DA	II	Group B	R132H	wt	no loss	Un-Met	8.02437	N/A	N/A	No Del	90	Lt	ST-Frontal	Removal	None	(-)	(-)	52.7342	0	2.76164	0
4005	47	F	AA	III	Group B	R132H	wt	no loss	Un-Met	4.34437	N/A	N/A	No Del	90	Rt	ST	Removal	CRT	(+)	(+)	62.1041	0	29.2274	0
4006	28	M	AA	III	Group A	R172K	C228T	Total 1p19q loss	Met	18.5237	N/A	N/A	No Del	90	Lt	ST	Biopsy	None	(-)	(-)	1.77534	1	1.77534	1
4007	32	F	AOA	III	Group B	R132H	wt	no loss	Un-Met	14.1231	N/A	N/A	No Del	90	Rt	ST	Removal	None	(-)	(-)	47.5397	0	26.2356	0
4008	29	F	DA	II	Group B	R132H	wt	no loss	Met	25.8575	N/A	N/A	No Del	100	Rt	ST-Frontal	Removal	None	(-)	(-)	45.9616	1	45.9616	1
4009	62	M	DA	II	Group D	wt	C228T	no loss	Un-Met	2.68625	wt	wt	No Del	100	Rt	ST	Removal	None	(-)	(-)	28.274	1	10.7836	0
4010	70	M	DA	II	Group C	wt	wt	no loss	Un-Met	1.64813	wt	wt	No Del	100	Bilateral	ST-Frontal	Biopsy	CRT	(+)	(+)	19.6274	1	7.13425	0
4011	38	M	OA	II	Group B	R132H	wt	no loss	Met	20.2469	N/A	N/A	No Del	100	Lt	ST	Removal	None	(-)	(-)	17.0301	1	17.0301	1
4012	60	M	OL	II	Group A	R132H	C228T	Total 1p19q loss	Met	42.895	N/A	N/A	Hetero Del	90	Rt	ST-Frontal	Removal	Chemo only	(-)	(+)	54.411	1	19.7918	0
4013	40	F	OL	II	Group C	wt	wt	no loss	Un-Met	2.10938	wt	wt	No Del	90	Rt	ST-Frontal	Removal	Chemo only	(-)	(+)	50.3342	1	50.3342	1
4014	35	M	OL	II	Group A	R132H	C228T	Total 1p19q loss	Met	35.5575	N/A	N/A	No Del	90	Rt	ST	Removal	None	(-)	(-)	40.9973	1	29.2603	0
4015	24	F	OL	II	Group A	R132H	C228T	Total 1p19q loss	Met	30.5687	N/A	N/A	No Del	90	Lt	ST-Frontal	Removal	None	(-)	(-)	40.1753	1	38.8932	0
4016	77	M	OL	II	Group A	R132H	C250T	Total 1p19q loss	Met	41.4588	N/A	N/A	No Del	90	Rt	ST-Frontal	Removal	None	(-)	(-)	33.5342	1	33.5342	1
4017	44	M	OL	II	Group B	R132H	wt	no loss	Un-Met	14.3169	N/A	N/A	No Del	90	Lt	ST-Frontal	Removal	None	(-)	(-)	34.0603	1	34.0603	1
4018	37	F	OL	II	Group A	R132H	C228T	Total 1p19q loss	Met	28.8788	N/A	N/A	No Del	90	Rt	ST-Frontal	Removal	Chemo only	(-)	(+)	29.6877	1	29.6877	1
4019	52	F	OL	II	Group A	R132H	C228T	Total 1p19q loss	Met	45.0381	N/A	N/A	No Del	100	Lt	ST-Frontal	Removal	None	(-)	(-)	15.8795	1	15.8795	1
4020	42	F	OA	II	Group B	R132H	wt	no loss	Met	27.6662	N/A	N/A	No Del	90	Lt	ST	Removal	None	(-)	(-)	38.8932	1	24.789	0
4021	34	F	AA	III	Group C	wt	wt	no loss	Un-Met	0.438125	wt	wt	No Del	100	Lt	ST	Biopsy	None	(-)	(-)	10.126	1	10.126	1
4022	57	M	AA	III	Group D	wt	C228T	no loss	Un-Met	0	wt	wt	Hetero Del	90	Bilateral	ST-Frontal	Biopsy	CRT	(+)	(+)	7.59452	0	3.68219	0
4023	56	F	AA	III	Group D	wt	C228T	no loss	Un-Met	0	wt	wt	Hetero Del	90	Rt	ST	Removal	CRT	(+)	(+)	27.5178	0	9.73151	0
4024	60	M	AA	III	Group B	R132H	wt	no loss	Met	17.2494	N/A	N/A	No Del	90	Rt	ST	Biopsy	CRT	(+)	(+)	63.2219	1	7.7589	0
4025	76	M	GBM	IV	Group D	wt	C250T	no loss	Un-Met	0.77	wt	wt	Homo Del	40	Lt	ST-Frontal	Removal	CRT	(+)	(+)	1.87397	1	1.87397	1
4026	62	F	AOA	III	Group D	wt	C228T	no loss	Met	28.7444	wt	wt	No Del	90	Lt	ST	Removal	CRT	(+)	(+)	27.4521	1	6.27945	0
4027	79	M	AA	III	Group C	wt	wt	no loss	Un-Met	0	wt	wt	Hetero Del	40	Rt	ST	Biopsy	CRT	(+)	(+)	3.51781	1	2.36712	0
4028	66	M	DA	II	Group D	wt	C228T	no loss	Met	26.0362	wt	wt	Hetero Del	50	Lt	ST-Frontal	Biopsy	CRT	(+)	(+)	22.6521	0	15.6164	0
4029	77	F	AA	III	Group D	wt	C228T	no loss	Un-Met	0.225	wt	wt	Hetero Del	80	Rt	ST	Biopsy	CRT	(+)	(+)	6.90411	0	2.13699	0
4030	80	M	AA	III	Group D	wt	C250T	no loss	Un-Met	0	wt	wt	Hetero Del	50	Lt	ST	Removal	CRT	(+)	(+)	4.83288	0	4.3726	0
4031	78	M	AA	III	Group B	R132H	wt	no loss	Met	58.725	N/A	N/A	No Del	60	Bilateral	ST-Frontal	Removal	Chemo only	(-)	(+)	20.1863	1	20.1863	1
4032	52	M	AA	III	Group B	R132H	wt	no loss	Un-Met	15.48	N/A	N/A	No Del	90	Rt	ST-Frontal	Removal	CRT	(+)	(+)	20.0219	1	20.0219	1
4033	77	M	AA	III	Group C	wt	wt	no loss	Un-Met	12.3906	wt	wt	No Del	70	Rt	ST-Frontal	Removal	CRT	(+)	(+)	19.6603	1	19.6603	1
4034	50	M	AO	III	Group A	R132H	C250T	Total 1p19q loss	Met	61.3731	N/A	N/A	Homo Del	90	Lt	ST-Frontal	Removal	CRT	(+)	(+)	94.9808	1	94.9808	1
4035	41	F	AO	III	Group A	R132H	C250T	Total 1p19q loss	Met	53.1119	N/A	N/A	No Del	90	Rt	ST-Frontal	Removal	CRT	(+)	(+)	88.2082	1	88.2082	1
4036	73	F	GBM	IV	Group C	wt	wt	no loss	Met	16.9062	wt	wt	No Del	70	Rt	ST-Frontal	Removal	CRT	(+)	(+)	23.737	0	13.2164	1
4037	75	F	AO	III	Group A	R132H	C228T	Total 1p19q loss	Met	69.6262	N/A	N/A	No Del	90	Rt	ST-Frontal	Removal	Chemo only	(-)	(+)	8.08767	1	8.08767	1
4038	63	M	AO	III	Group A	R132H	C228T	Total 1p19q loss	Met	65.57	N/A	N/A	No Del	40	Lt	ST-Frontal	Removal	CRT	(+)	(+)	34.2904	0	34.2904	0
4039	79	M	AO	III	Group C	wt	wt	no loss	Met	43.7363	wt	wt	No Del	40	Rt	ST-Frontal	Removal	RT only	(+)	(-)	3.25479	1	3.25479	1
4040	32	F	AO	III	Group A	R172K	C228T	Total 1p19q loss	Met	29.4531	N/A	N/A	No Del	90	Bilateral	ST-Frontal	Removal	CRT	(+)	(+)	50.6301	1	50.6301	1
4041	35	M	AO	III	Group A	R132H	C250T	Total 1p19q loss	Met	45.2419	N/A	N/A	No Del	100	Rt	ST	Removal	CRT	(+)	(+)	27.1562	1	27.1562	1
4042	73	F	AOA	III	Group D	wt	C228T	no loss	Met	45.8613	wt	wt	Homo Del	60	Rt	Thalamus	Removal	Chemo only	(-)	(+)	6.70685	1	6.04932	0
4043	75	F	AO	III	Group A	R132H	C228T	Total 1p19q loss	Met	54.5481	N/A	N/A	No Del	100	Rt	ST-Frontal	Removal	Chemo only	(-)	(+)	19.8247	1	19.8247	1
4044	34	F	AA	III	Group C	wt	wt	no loss	Un-Met	0	wt	wt	No Del	90	Rt	ST-Frontal	Removal	CRT	(+)	(+)	14.8603	0	6.67397	0
4045	25	F	AOA	III	Group C	wt	wt	no loss	Un-Met	1.42188	wt	wt	No Del	90	Rt	ST-Frontal	Removal	CRT	(+)	(+)	18.1151	0	7.82466	0
4046	38	M	AOA	III	Group A	R132H	C228T	Total 1p19q loss	Met	34.1569	N/A	N/A	No Del	100	Lt	ST-Frontal	Removal	CRT	(+)	(+)	74.5644	1	20.7123	0
4048	40	M	AOA	III	Group B	R132H	wt	no loss	Met	21.7575	N/A	N/A	No Del	90	Lt	ST-Frontal	Removal	CRT	(+)	(+)	63.5836	1	63.5836	1
4049	35	F	AOA	III	Group B	R132H	wt	no loss	Met	26.4481	N/A	N/A	No Del	100	Lt	ST-Frontal	Removal	CRT	(+)	(+)	53.2274	1	53.2274	1
4050	45	M	OA	II	Group A	R132H	C228T	Total 1p19q loss	Met	38.775	N/A	N/A	No Del	90	Rt	ST	Removal	CRT	(+)	(+)	43.9562	1	43.9562	1
4051	63	M	AOA	III	Group C	wt	wt	no loss	Met	23.3244	wt	wt	No Del	60	Rt	ST	Removal	CRT	(+)	(+)	21.3699	1	3.74795	0
4052	41	M	AOA	III	Group B	R132H	wt	no loss	Un-Met	1.24	N/A	N/A	Hetero Del	90	Lt	ST-Frontal	Removal	CRT	(+)	(+)	40.0438	1	40.0438	1
4053	39	F	OA	II	Group A	R132H	C228T	Total 1p19q loss	Met	22.5263	N/A	N/A	No Del	90	Bilateral	ST-Frontal	Removal	CRT	(+)	(+)	19.1014	1	19.1014	1
4054	74	F	AA	III	Group D	wt	C228T	no loss	Met	24.4956	wt	wt	Hetero Del	50	Rt	ST-Frontal	Removal	CRT	(+)	(+)	20.2192	1	20.2192	1
4055	37	F	AOA	III	Group A	R132H	C250T	Total 1p19q loss	Met	35.4881	N/A	N/A	No Del	80	Lt	ST-Frontal	Removal	CRT	(+)	(+)	17.7205	1	17.7205	1
4056	57	F	GBM	IV	Group D	wt	C228T	no loss	Met	24.4488	wt	wt	No Del	70	Lt	ST-Frontal	Biopsy	CRT	(+)	(+)	18.6082	0	10.9808	0
4057	69	M	GBM	IV	Group D	wt	C228T	no loss	Un-Met	0.255	wt	wt	Hetero Del	70	Rt	ST-Frontal	Removal	CRT	(+)	(+)	53.7863	0	40.6027	0
4058	46	M	AA	III	Group D	wt	C228T	no loss	Un-Met	5.53438	wt	wt	Hetero Del	90	Rt	ST	Removal	CRT	(+)	(+)	62.3342	0	51.2877	0
4059	44	M	GBM	IV	Group D	wt	C228T	no loss	Un-Met	2.65467	wt	wt	Homo Del	70	Lt	ST	Removal	CRT	(+)	(+)	26.0384	0	14.0384	0
4060	59	F	GBM	IV	Group D	wt	C250T	no loss	Met	32.4569	wt	V600E	Homo Del	90	Lt	ST-Frontal	Removal	CRT	(+)	(+)	17.2603	0	7.29863	0
4061	54	F	GBM	IV	Group C	wt	wt	no loss	Un-Met	3.92313	wt	wt	Homo Del	70	Lt	ST	Removal	CRT	(+)	(+)	14.6959	0	10.6521	0
4062	80	F	GBM	IV	Group D	wt	C228T	no loss	Met	49.955	N/A	N/A	Hetero Del	80	Lt	ST	Removal	CRT	(+)	(+)	20.4164	1	20.4164	1
4063	77	F	GBM	IV	Group D	wt	C250T	no loss	Met	63.8412	wt	wt	Homo Del	50	Rt	ST	Removal	CRT	(+)	(+)	70.6521	1	63.0575	0
4064	23	F	GBM	IV	Group C	wt	wt	no loss	Un-Met	11.8756	K27M	wt	No Del	90	Rt	Thalamus	Removal	CRT	(+)	(+)	48.1644	1	3.64932	0
4065	79	M	AOA	III	Group C	wt	wt	no loss	Met	33.3156	wt	wt	Homo Del	100	Rt	ST	Biopsy	CRT	(+)	(+)	28.4712	0	9.6	0
4066	76	F	AA	III	Group C	wt	wt	no loss	Met	39.8269	wt	wt	Homo Del	90	Rt	ST-Frontal	Removal	CRT	(+)	(+)	27.9123	0	9.86301	0
4067	59	F	GBM	IV	Group D	wt	C228T	no loss	Un-Met	0	wt	wt	Homo Del	80	Lt	ST-Frontal	Removal	CRT	(+)	(+)	14.7616	0	5.55616	0
4068	56	F	GBM	IV	Group D	wt	C228T	no loss	Un-Met	3.95938	wt	wt	No Del	90	Rt	ST-Frontal	Removal	CRT	(+)	(+)	14.8932	0	6.37808	0
4069	77	M	GBM	IV	Group D	wt	C228T	no loss	Un-Met	0.785	wt	wt	Hetero Del	90	Rt	ST-Frontal	Removal	CRT	(+)	(+)	5.52329	0	3.87945	0
4070	69	M	GBM	IV	Group C	wt	wt	no loss	Un-Met	1.53625	wt	wt	No Del	90	Rt	ST	Removal	CRT	(+)	(+)	26.4986	0	9.20548	0
4071	78	M	GBM	IV	Group C	wt	wt	no loss	Met	22.8338	wt	wt	Homo Del	70	Lt	ST	Removal	CRT	(+)	(+)	11.7699	1	11.7699	1
4072	57	F	GBM	IV	Group D	wt	C228T	no loss	Un-Met	2.53375	wt	wt	Homo Del	70	Rt	ST	Removal	CRT	(+)	(+)	21.863	0	10.5863	0
4073	68	M	GBM	IV	Group D	wt	C228T	no loss	Un-Met	0	wt	wt	No Del	70	Rt	ST	Removal	CRT	(+)	(+)	21.9616	0	7.2	0
4074	63	F	GBM	IV	Group D	wt	C228T	no loss	Met	60.8387	wt	wt	Hetero Del	70	Lt	ST	Removal	CRT	(+)	(+)	7.66027	0	3.09041	0
4076	68	F	GBM	IV	Group D	wt	C228T	no loss	Met	50.3206	wt	wt	Homo Del	90	Rt	ST	Removal	CRT	(+)	(+)	53.1616	1	29.5233	0
4077	78	M	GBM	IV	Group C	wt	wt	no loss	Un-Met	0.24875	wt	wt	Hetero Del	70	Bilateral	ST-Frontal	Removal	CRT	(+)	(+)	11.3753	0	2.30137	0
4078	60	M	GBM	IV	Group C	wt	wt	no loss	Met	29.3119	wt	wt	No Del	70	Lt	ST-Frontal	Removal	CRT	(+)	(+)	13.611	0	9.83014	0
4079	70	M	GBM	IV	Group C	wt	wt	no loss	Un-Met	1.32187	wt	wt	No Del	70	Rt	ST	Removal	CRT	(+)	(+)	20.811	0	4.83288	0
4080	75	F	GBM	IV	Group C	wt	wt	no loss	Met	66.1056	wt	wt	No Del	80	Lt	ST	Removal	CRT	(+)	(+)	17.8192	0	8.51507	0
4081	55	M	GBM	IV	Group D	wt	C228T	no loss	Un-Met	1.83188	wt	wt	No Del	70	Rt	ST	Removal	CRT	(+)	(+)	8.08767	0	3.91233	0
4082	64	M	GBM	IV	Group D	wt	C228T	no loss	Un-Met	0.6475	wt	wt	Homo Del	90	Bilateral	ST-Frontal	Removal	CRT	(+)	(+)	8.97534	0	1.90685	0
4083	39	M	GBM	IV	Group D	wt	C250T	no loss	Un-Met	3.1475	wt	wt	Homo Del	50	Lt	ST-Frontal	Removal	CRT	(+)	(+)	30.0822	0	23.0137	0
4084	43	M	GBM	IV	Group D	wt	C228T	no loss	Un-Met	0.39	wt	wt	No Del	80	Rt	ST	Removal	CRT	(+)	(+)	15.8137	0	5.45753	0
4085	38	F	AA	III	Group C	wt	wt	no loss	Un-Met	0.28375	wt	wt	No Del	90	Rt	ST-Frontal	Removal	CRT	(+)	(+)	37.9068	1	37.9068	1
4086	70	F	GBM	IV	Group C	wt	wt	no loss	Met	16.2319	wt	wt	No Del	70	Rt	ST-Frontal	Removal	CRT	(+)	(+)	7.85753	1	5.58904	0
4087	65	M	GBM	IV	Group D	wt	C250T	no loss	Met	17.5987	wt	wt	Hetero Del	80	Lt	ST	Removal	CRT	(+)	(+)	22.0932	1	4.96438	0
4088	69	F	GBM	IV	Group D	wt	C228T	no loss	Met	41.3325	wt	wt	Homo Del	70	Lt	ST-Frontal	Biopsy	CRT	(+)	(+)	5.42466	0	2.9589	0
4089	68	M	AO	III	Group C	wt	wt	no loss	Un-Met	0.726875	wt	wt	No Del	90	Lt	ST	Removal	CRT	(+)	(+)	16.8	0	5.75342	0
4090	42	M	GBM	IV	Group D	wt	C228T	no loss	Un-Met	6.41375	wt	wt	No Del	60	Bilateral	ST-Frontal	Removal	CRT	(+)	(+)	17.2274	0	9.13973	0
4091	63	M	GBM	IV	Group D	wt	C228T	no loss	Un-Met	0	wt	wt	No Del	90	Rt	ST	Removal	CRT	(+)	(+)	15.7808	0	6.7726	0
4092	75	F	GBM	IV	Group D	wt	C250T	no loss	Un-Met	0.7325	wt	wt	Homo Del	80	Lt	ST	Biopsy	CRT	(+)	(+)	6.70685	0	1.57808	0
4093	52	M	GBM	IV	Group C	wt	wt	no loss	Met	50.2737	wt	wt	No Del	90	Rt	ST-Frontal	Removal	CRT	(+)	(+)	33.2712	1	19.726	0
4094	71	M	GBM	IV	Group D	wt	C228T	no loss	Un-Met	0.444375	wt	wt	Hetero Del	80	Rt	ST	Removal	CRT	(+)	(+)	11.1123	1	1.18356	0
4095	48	M	GBM	IV	Group D	wt	C228T	no loss	Un-Met	0	wt	wt	Hetero Del	90	Rt	ST	Removal	CRT	(+)	(+)	22.9479	0	14.7288	0
4096	76	M	GBM	IV	Group D	wt	C228T	no loss	Met	45.9838	wt	wt	Homo Del	80	Lt	Thalamus	Biopsy	CRT	(+)	(+)	15.7808	0	3.91233	0
4097	61	M	GBM	IV	Group D	wt	C228T	no loss	Un-Met	13.0938	wt	wt	No Del	90	Rt	ST	Removal	CRT	(+)	(+)	29.5562	1	2.03836	0
4098	63	M	GBM	IV	Group D	wt	C228T	no loss	Met	43.6519	wt	wt	No Del	70	Rt	ST	Removal	CRT	(+)	(+)	28.4712	1	8.74521	0
4099	35	F	AA	III	Group C	wt	wt	no loss	Un-Met	0.23125	K27M	wt	No Del	40	Rt	Thalamus	Biopsy	CRT	(+)	(+)	31.5288	1	16.4384	0
4100	71	F	GBM	IV	Group D	wt	C228T	no loss	Un-Met	0.93	wt	wt	Homo Del	90	Rt	ST-Frontal	Removal	CRT	(+)	(+)	15.4521	0	7.59452	0
4101	53	M	GBM	IV	Group D	wt	C228T	no loss	Un-Met	0	wt	wt	No Del	90	Rt	ST-Frontal	Removal	CRT	(+)	(+)	15.5178	0	6.01644	0
4102	61	M	GBM	IV	Group D	wt	C228T	no loss	Un-Met	1.4	wt	wt	Hetero Del	70	Rt	ST	Removal	CRT	(+)	(+)	1.90685	1	1.90685	1
4103	56	F	GBM	IV	Group C	wt	wt	no loss	Met	31.3781	wt	wt	Hetero Del	80	Lt	ST	Removal	CRT	(+)	(+)	21.6658	1	12.6247	0
4104	63	F	GBM	IV	Group D	wt	C228T	no loss	Met	42.0138	wt	wt	Homo Del	70	Rt	ST-Frontal	Removal	CRT	(+)	(+)	25.9726	1	23.6712	0
4105	61	F	GBM	IV	Group D	wt	C228T	no loss	Met	21.9969	wt	wt	Hetero Del	90	Bilateral	ST-Frontal	Removal	CRT	(+)	(+)	17.4575	1	2.72877	0
4106	59	F	GBM	IV	Group D	wt	C228T	no loss	Un-Met	0.276875	wt	wt	Hetero Del	90	Rt	ST	Removal	CRT	(+)	(+)	18.8384	0	1.67671	0
4107	63	M	GBM	IV	Group D	wt	C228T	no loss	Un-Met	0.846875	wt	wt	No Del	90	Rt	ST	Removal	CRT	(+)	(+)	18.5096	1	10.6521	0
4108	49	F	AA	III	Group C	wt	wt	no loss	Met	18.6612	wt	wt	No Del	70	Rt	Thalamus	Removal	CRT	(+)	(+)	21.4027	1	6.60822	0
4109	74	F	GBM	IV	Group D	wt	C228T	no loss	Un-Met	0.48375	wt	wt	Homo Del	70	Lt	ST	Removal	RT only	(+)	(-)	15.0904	0	6.96986	0
4110	63	M	GBM	IV	Group C	wt	wt	no loss	Un-Met	0.6525	wt	wt	No Del	80	Rt	ST-Frontal	Removal	CRT	(+)	(+)	16.0438	1	15.8137	0
4111	63	M	GBM	IV	Group C	wt	wt	no loss	Met	54.0488	wt	wt	Homo Del	80	Lt	ST	Removal	CRT	(+)	(+)	13.3808	1	5.98356	0
4112	22	F	GBM	IV	Group C	wt	wt	no loss	Met	59.6238	K27M	wt	No Del	70	Rt	Thalamus	Removal	CRT	(+)	(+)	3.12329	1	3.12329	1
5001	62	M	AA	III	Group B	R132H	wt	no loss	Met	36.7887	N/A	N/A	N/A	80	Rt	ST-Frontal	Removal	CRT	(+)	(+)	64.2082	0	9.86301	0
5002	40	M	AA	III	Group B	R132H	wt	no loss	Un-Met	13.3181	N/A	N/A	N/A	100	Rt	ST	Removal	CRT	(+)	(+)	118.159	1	118.159	1
5003	38	M	OL	II	Group A	R172K	C228T	Total 1p19q loss	Met	18.455	N/A	N/A	N/A	80	Lt	ST-Frontal	Removal	CRT	(+)	(+)	106.488	0	81.2384	0
5004	64	M	AA	III	Group D	wt	C228T	no loss	Un-Met	0	wt	wt	N/A	100	Rt	ST	Removal	CRT	(+)	(+)	12.6247	0	10.7507	0
5005	28	M	AA	III	Group C	wt	wt	no loss	Un-Met	0.245	K27M	wt	N/A	80	Bilateral	Thalamus	Biopsy	CRT	(+)	(+)	21.1068	0	6.83836	0
5006	44	M	AOA	III	Group A	R132H	C228T	Total 1p19q loss	Met	48.4	N/A	N/A	N/A	90	Rt	ST-Frontal	Removal	CRT	(+)	(+)	117.797	0	N/A	N/A
5007	60	F	OA	II	Group B	R132H	wt	no loss	Met	43.8862	N/A	N/A	N/A	90	Rt	ST	Removal	CRT	(+)	(+)	14.6959	1	N/A	N/A
5008	29	M	DA	II	Group B	R132H	wt	no loss	Un-Met	8.08688	N/A	N/A	N/A	100	Rt	ST-Frontal	Removal	CRT	(+)	(+)	46.2904	1	N/A	N/A
5009	64	M	AOA	III	Group A	R132H	C228T	Total 1p19q loss	Met	67.335	N/A	N/A	N/A	90	Lt	ST	Removal	CRT	(+)	(+)	137.984	1	137.984	1
5010	67	M	AO	III	Group C	wt	wt	no loss	Met	23.4806	wt	wt	N/A	80	Lt	ST	Removal	CRT	(+)	(+)	40.6356	0	6.87123	0
5011	70	M	GBM	IV	Group C	wt	wt	no loss	Un-Met	0	wt	wt	N/A	70	Lt	Inf	Removal	CRT	(+)	(+)	8.64658	1	1.64384	0
5012	30	M	DA	II	Group B	R132H	wt	no loss	Met	20.6687	N/A	N/A	N/A	100	Lt	ST-Frontal	Removal	None	(-)	(-)	137.425	1	82.2575	0
5013	66	F	GBM	IV	Group D	wt	C228T	no loss	Met	35.51	wt	wt	N/A	70	Lt	ST	Removal	CRT	(+)	(+)	23.5068	0	17.1945	0
5014	34	M	AOA	III	Group C	wt	wt	no loss	Un-Met	2.39438	wt	wt	N/A	100	Rt	ST-Frontal	Removal	RT only	(+)	(-)	107.737	0	80.9425	0
5015	29	M	DA	II	Group B	R132S	wt	no loss	Met	16.0312	N/A	N/A	N/A	90	Lt	ST	Removal	None	(-)	(-)	84.7233	0	21.6	0
5016	41	M	GBM	IV	Group C	wt	wt	no loss	Un-Met	0	wt	wt	N/A	90	Lt	Thalamus	Removal	CRT	(+)	(+)	20.5808	0	2.46575	0
5017	52	M	AOA	III	Group A	R132H	C228T	Total 1p19q loss	Met	16.2744	N/A	N/A	N/A	100	Lt	ST-Frontal	Removal	Chemo only	(-)	(+)	138.345	1	138.345	1
5018	67	M	GBM	IV	Group D	wt	C250T	no loss	Met	32.4644	wt	wt	N/A	80	Rt	ST-Frontal	Removal	CRT	(+)	(+)	22.3233	0	22.3233	0
5019	31	F	OA	II	Group B	R132H	wt	no loss	Un-Met	11.8837	N/A	N/A	N/A	100	Rt	ST-Frontal	Removal	None	(-)	(-)	132.427	1	132.427	1
5020	43	F	AA	III	Group B	R132H	wt	no loss	Met	32.7081	N/A	N/A	N/A	90	Rt	ST-Frontal	Biopsy	CRT	(+)	(+)	94.7836	1	94.7836	0
5021	51	F	AOA	III	Group B	R132H	wt	no loss	Un-Met	10.1188	N/A	N/A	N/A	90	Rt	ST-Frontal	Removal	CRT	(+)	(+)	48.5918	0	48.5918	0
5022	53	M	OL	II	Group A	R132H	C250T	Total 1p19q loss	Met	50.4081	N/A	N/A	N/A	90	Rt	ST-Frontal	Removal	Chemo only	(-)	(+)	93.6986	1	93.6986	1
5023	19	F	OL	II	Group A	R132H	C228T	Total 1p19q loss	Met	35.7563	N/A	N/A	N/A	90	Lt	ST-Frontal	Removal	Chemo only	(-)	(+)	89.4904	1	89.4904	1
5024	41	F	OL	II	Group A	R132H	C250T	Total 1p19q loss	Un-Met	12.8769	N/A	N/A	N/A	100	Rt	ST-Frontal	Removal	Chemo only	(-)	(+)	88.274	1	88.274	1
5025	42	M	OA	II	Group A	R132H	C228T	Total 1p19q loss	Met	21.0975	N/A	N/A	N/A	90	Lt	ST-Frontal	Removal	Chemo only	(-)	(+)	84.4274	1	84.4274	1
5026	29	F	DA	II	Group A	R132H	C228T	no loss	Met	24.9931	N/A	N/A	No Del	100	Rt	ST-Frontal	Removal	None	(-)	(-)	108.427	1	48.6247	0
5027	60	F	AA	III	Group D	wt	C228T	no loss	Un-Met	1.42437	wt	N/A	N/A	90	Rt	ST-Frontal	Removal	CRT	(+)	(+)	18.5425	0	13.7753	0
5028	30	M	AOA	III	Group A	R132H	C228T	Total 1p19q loss	Un-Met	9.58437	N/A	N/A	N/A	90	Lt	ST-Frontal	Removal	CRT	(+)	(+)	108.658	1	26.3671	0
5029	51	M	AOA	III	Group D	wt	C228T	no loss	Un-Met	0	wt	wt	N/A	90	Lt	ST-Frontal	Removal	CRT	(+)	(+)	23.0795	0	5.19452	0
5031	49	M	AO	III	Group A	R132H	C228T	Total 1p19q loss	Met	59.9413	N/A	N/A	N/A	80	Lt	ST	Removal	CRT	(+)	(+)	86.8603	1	86.8603	1
5032	48	M	AA	III	Group B	R132H	wt	no loss	Un-Met	4.43938	N/A	N/A	N/A	90	Lt	ST	Removal	CRT	(+)	(+)	42.3781	1	42.3781	1
5033	39	F	AOA	III	Group B	R132H	wt	no loss	Un-Met	14.5275	N/A	N/A	N/A	100	Lt	ST-Frontal	Removal	CRT	(+)	(+)	50.0384	1	50.0384	1
5034	71	F	AA	III	Group D	wt	C250T	no loss	Un-Met	5.79188	wt	wt	N/A	100	Rt	ST	Removal	CRT	(+)	(+)	7.36438	0	6.41096	0
5035	56	M	DA	II	Group B	R132H	wt	no loss	Met	50.5656	N/A	N/A	N/A	100	Lt	ST	Removal	None	(-)	(-)	55.4959	1	9.86301	0
5036	62	F	AO	III	Group A	R132H	C250T	Total 1p19q loss	Met	33.7475	N/A	N/A	N/A	90	Lt	ST-Frontal	Biopsy	CRT	(+)	(+)	23.0795	0	10.4548	1
5037	36	F	AA	III	Group B	R132H	wt	no loss	Met	16.5631	N/A	N/A	N/A	90	Rt	ST	Removal	None	(-)	(-)	47.9014	1	13.5123	0
5039	43	M	GBM	IV	Group C	wt	wt	no loss	Un-Met	0.588125	wt	wt	N/A	80	Lt	ST-Frontal	Removal	CRT	(+)	(+)	30.6411	0	17.4575	0
5040	39	M	AA	III	Group B	R132H	wt	no loss	Met	44.4869	N/A	N/A	N/A	90	Rt	ST-Frontal	Removal	None	(-)	(-)	49.0849	0	13.611	0
5041	38	M	GBM	IV	Group C	wt	wt	no loss	Un-Met	0	K27M	wt	N/A	80	Lt	Thalamus	Biopsy	CRT	(+)	(+)	9.83014	0	7.13425	0
5042	51	M	AA	III	Group C	wt	wt	no loss	Un-Met	0	wt	wt	N/A	70	Lt	ST-Frontal	Biopsy	CRT	(+)	(+)	40.5041	0	22.2904	0
5043	30	M	OL	II	Group A	R132H	C250T	Total 1p19q loss	Met	23.2	N/A	N/A	N/A	90	Rt	Thalamus	Removal	CRT	(+)	(+)	47.7699	1	47.7699	1
5044	58	M	GBM	IV	Group C	wt	wt	no loss	Un-Met	0.18375	wt	wt	N/A	80	Lt	ST	Removal	CRT	(+)	(+)	17.0301	0	4.99726	0
5046	35	M	GBM	IV	Group C	wt	wt	no loss	Un-Met	0	wt	wt	N/A	80	Lt	ST	Removal	CRT	(+)	(+)	17.1288	0	1.11781	0
5047	70	F	GBM	IV	Group C	wt	wt	no loss	Un-Met	1.37312	wt	wt	N/A	70	Lt	ST	Removal	CRT	(+)	(+)	47.1452	0	38.2356	0
5048	30	M	OL	II	Group A	R132H	C250T	Total 1p19q loss	Met	17.7125	N/A	N/A	N/A	90	Lt	ST-Frontal	Removal	Chemo only	(-)	(+)	53.0301	1	53.0301	1
5049	62	F	GBM	IV	Group C	wt	wt	no loss	Un-Met	0	wt	wt	N/A	70	Lt	ST	Removal	CRT	(+)	(+)	17.5562	0	3.58356	0
5050	43	M	GBM	IV	Group C	wt	wt	no loss	Un-Met	0	wt	wt	N/A	70	Lt	ST-Frontal	Removal	CRT	(+)	(+)	11.4082	0	2.10411	0
5051	34	F	GBM	IV	Group C	wt	wt	no loss	Met	16.8137	wt	wt	Hetero Del	70	Lt	ST-Frontal	Removal	CRT	(+)	(+)	51.0575	1	6.83836	0
5052	20	F	AA	III	Group C	wt	wt	no loss	Un-Met	0.385625	K27M	wt	No Del	50	Lt	Thalamus	Biopsy	CRT	(+)	(+)	21.6986	0	13.7096	0
5053	74	F	AA	III	Group C	wt	wt	no loss	Un-Met	13.1531	wt	wt	No Del	90	Rt	ST-Frontal	Biopsy	CRT	(+)	(+)	46.7507	0	41.8521	0
5054	45	M	AOA	III	Group A	R132H	C228T	Total 1p19q loss	Met	46.1475	N/A	N/A	N/A	100	Lt	ST-Frontal	Removal	CRT	(+)	(+)	48.6247	1	6.6411	0
5055	66	M	AOA	III	Group C	wt	wt	no loss	Met	65.2812	wt	wt	Homo Del	100	Rt	ST	Removal	CRT	(+)	(+)	48.6575	1	38.8932	0
5056	26	F	AOA	III	Group B	R132H	wt	no loss	Met	40.695	N/A	N/A	N/A	100	Lt	ST-Frontal	Removal	CRT	(+)	(+)	42.0822	1	42.0822	1
5057	35	M	OA	II	Group B	R132H	wt	no loss	Met	33.4469	N/A	N/A	N/A	90	Rt	ST	Removal	None	(-)	(-)	38.0055	1	28.3068	0
5058	69	M	GBM	IV	Group D	wt	C228T	no loss	Un-Met	1.78625	N/A	N/A	Homo Del	70	Rt	ST-Frontal	Removal	CRT	(+)	(+)	10.4548	0	8.31781	0
5059	35	M	AA	III	Group B	R132H	wt	no loss	Met	20.7544	N/A	N/A	No Del	100	Rt	ST-Frontal	Removal	CRT	(+)	(+)	33.4027	1	33.4027	1
5061	40	F	OL	II	Group A	R132H	C228T	Total 1p19q loss	Met	27.5756	N/A	N/A	N/A	100	Lt	ST-Frontal	Removal	Chemo only	(-)	(+)	31.726	1	31.726	1
5062	79	F	AA	III	Group D	wt	C228T	no loss	Met	21.0156	N/A	N/A	Hetero Del	70	Lt	ST	Biopsy	RT only	(+)	(-)	4.93151	1	3.41918	0
5063	63	M	GBM	IV	Group D	wt	C228T	no loss	Un-Met	0	N/A	N/A	Hetero Del	80	Rt	ST	Removal	CRT	(+)	(+)	25.5123	0	12	0
5064	36	M	GBM	IV	Group D	wt	C250T	no loss	Un-Met	0	wt	wt	Homo Del	90	Lt	ST	Removal	CRT	(+)	(+)	11.5726	0	7.06849	0
5065	42	F	OL	II	Group A	R132H	C228T	Total 1p19q loss	Un-Met	4.295	N/A	N/A	N/A	100	Rt	ST-Frontal	Removal	None	(-)	(-)	30.8055	1	30.8055	1
5066	34	F	GBM	IV	Group B	R132H	wt	no loss	Met	52.795	N/A	N/A	No Del	80	Rt	ST-Frontal	Removal	CRT	(+)	(+)	30.7726	1	30.7726	1
5067	38	F	AA	III	Group A	R132H	C228T	no loss	Met	35.5981	N/A	N/A	No Del	100	Rt	ST-Frontal	Removal	CRT	(+)	(+)	26.9589	1	26.9589	1
5068	40	M	AOA	III	Group C	wt	wt	no loss	Un-Met	3.4775	wt	wt	No Del	100	Rt	ST-Frontal	Removal	CRT	(+)	(+)	25.6438	1	25.6438	1
5070	66	M	AA	III	Group C	wt	wt	no loss	Un-Met	7.9275	wt	wt	Homo Del	90	Lt	ST	Removal	CRT	(+)	(+)	13.1507	0	5.55616	0
5071	60	M	GBM	IV	Group D	wt	C250T	no loss	Met	31.7819	N/A	N/A	Homo Del	90	Lt	ST	Removal	CRT	(+)	(+)	20.2521	0	14.9918	0
5073	36	M	GBM	IV	Group A	R132H	C250T	Total 1p19q loss	Met	47.12	N/A	N/A	N/A	100	Lt	ST-Frontal	Removal	CRT	(+)	(+)	21.2055	1	21.2055	1
5074	30	M	OA	II	Group A	R132H	C228T	Total 1p19q loss	Met	21.7119	N/A	N/A	N/A	100	Rt	ST-Frontal	Removal	None	(-)	(-)	18.2795	1	18.2795	1
5075	40	M	OL	II	Group A	R132H	C250T	Total 1p19q loss	Met	36.0406	N/A	N/A	N/A	100	Lt	ST-Frontal	Removal	CRT	(+)	(+)	19.3644	1	19.3644	1
5076	46	F	GBM	IV	Group C	wt	wt	no loss	Un-Met	0	K27M	wt	No Del	80	Rt	Thalamus	Removal	CRT	(+)	(+)	3.91233	0	2.92603	0
5077	43	M	AA	III	Group C	wt	wt	no loss	Un-Met	0	K27M	wt	N/A	100	Bilateral	ST	Biopsy	CRT	(+)	(+)	17.0959	1	17.0959	1
5078	58	F	GBM	IV	Group C	wt	wt	no loss	Un-Met	0.3025	wt	wt	Homo Del	100	Rt	ST-Frontal	Removal	CRT	(+)	(+)	16.9973	1	16.5041	0
5079	64	F	GBM	IV	Group D	wt	C228T	no loss	Met	18.5488	N/A	N/A	Hetero Del	20	Lt	ST-Frontal	Removal	CRT	(+)	(+)	15.1233	1	15.1233	1
5080	68	F	GBM	IV	Group A	R132H	C250T	Total 1p19q loss	Met	46.3469	N/A	N/A	N/A	100	Rt	ST-Frontal	Removal	CRT	(+)	(+)	14.4658	1	14.4658	1
5081	47	M	OA	II	Group A	R132H	C228T	Total 1p19q loss	Met	27.7331	N/A	N/A	N/A	100	Rt	ST-Frontal	Removal	Chemo only	(-)	(+)	12.4603	1	12.4603	1
5082	45	M	GBM	IV	Group C	wt	wt	no loss	Un-Met	0.216875	wt	wt	N/A	80	Lt	ST	Removal	CRT	(+)	(+)	12.9534	1	6.01644	0
5083	50	M	DA	II	Group B	R132H	wt	no loss	Met	33.01	N/A	N/A	N/A	100	Lt	ST	Removal	CRT	(+)	(+)	12	1	12	1
5084	57	M	GBM	IV	Group C	wt	wt	no loss	Un-Met	0.436875	N/A	N/A	No Del	70	Lt	ST	Biopsy	CRT	(+)	(+)	3.09041	0	0.624658	0
5085	62	M	GBM	IV	Group D	wt	C228T	no loss	Un-Met	15.2219	wt	N/A	Homo Del	90	Lt	ST	Removal	CRT	(+)	(+)	8.35068	1	7.66027	0
6001	39	F	AA	III	Group B	R132H	wt	no loss	Met	42.1313	N/A	N/A	N/A	N/A	Lt	ST-Frontal	Removal	CRT	(+)	(+)	95.5726	1	N/A	N/A
6004	39	M	AA	III	Group B	R132H	wt	no loss	Un-Met	2.93875	N/A	N/A	N/A	100	Lt	ST	Removal	CRT	(+)	(+)	15.5507	1	15.5507	1
6005	48	M	AA	III	Group A	R132H	C228T	Total 1p19q loss	Met	52.0225	N/A	N/A	N/A	100	Lt	ST-Frontal	Removal	Chemo only	(-)	(+)	115.2	1	113.359	0
6006	51	F	AA	III	Group B	R132H	wt	no loss	Met	21.6331	N/A	N/A	N/A	100	Lt	ST	Removal	None	(-)	(-)	67.8247	0	23.6055	0
6007	49	F	AO	III	Group A	R132H	C228T	Total 1p19q loss	Met	22.3656	N/A	N/A	N/A	100	Rt	ST-Frontal	Removal	Chemo only	(-)	(+)	109.348	1	109.348	1
6010	57	M	DA	II	Group C	wt	wt	no loss	Un-Met	0.955	wt	wt	N/A	40	Bilateral	ST-Frontal	Biopsy	CRT	(+)	(+)	6.47671	0	N/A	N/A
6011	56	F	OA	II	Group B	R132H	wt	no loss	Met	23.55	N/A	N/A	N/A	100	Rt	ST-Frontal	Removal	CRT	(+)	(+)	21.5342	1	21.5342	1
6012	58	M	OA	II	Group A	R132H	C250T	Total 1p19q loss	Met	34.7519	N/A	N/A	N/A	100	Rt	ST-Frontal	Removal	None	(-)	(-)	86.7616	1	86.7616	1
6013	52	M	OA	II	Group A	R132H	C228T	Total 1p19q loss	Met	28.6938	N/A	N/A	N/A	100	Bilateral	ST-Frontal	Removal	Chemo only	(-)	(+)	131.836	1	66.2795	0
6014	46	F	OA	II	Group A	R132H	C228T	Total 1p19q loss	Met	33.9256	N/A	N/A	N/A	100	Lt	ST-Frontal	Removal	Chemo only	(-)	(+)	56.6137	1	56.6137	1
6016	59	M	OA	II	Group A	R132H	C250T	Total 1p19q loss	Met	28.0094	N/A	N/A	N/A	100	Rt	ST-Frontal	Removal	Chemo only	(-)	(+)	72.0329	0	72.0329	0
6018	34	F	AO	III	Group A	R132H	C228T	Total 1p19q loss	Met	61.0494	N/A	N/A	N/A	100	Lt	ST-Frontal	Removal	Chemo only	(-)	(+)	118.389	1	93.074	0
6021	52	F	AOA	III	Group A	R132H	C250T	Total 1p19q loss	Met	47.9706	N/A	N/A	N/A	100	Lt	ST-Frontal	Removal	Chemo only	(-)	(+)	17.8521	1	17.8521	1
6023	76	F	AO	III	Group A	R132H	C250T	Total 1p19q loss	Met	62.865	N/A	N/A	N/A	100	Rt	ST-Frontal	Removal	Chemo only	(-)	(+)	78.8055	0	37.7753	0
6024	75	F	GBM	IV	Group D	wt	C250T	no loss	Met	45.3625	wt	wt	N/A	90	Lt	ST-Frontal	Removal	RT only	(+)	(-)	11.6384	0	4.50411	0
6025	33	M	AA	III	Group B	R132H	wt	no loss	Met	27.1744	N/A	N/A	N/A	100	Rt	ST-Frontal	Removal	CRT	(+)	(+)	50.7616	1	50.7616	1
6027	31	M	AA	III	Group B	R132H	wt	no loss	Un-Met	10.4325	N/A	N/A	N/A	100	Rt	ST	Removal	None	(-)	(-)	39.4849	1	14.4986	0
6028	33	M	AOA	III	Group B	R132H	wt	no loss	Met	16.075	N/A	N/A	N/A	100	Rt	ST-Frontal	Removal	CRT	(+)	(+)	41.9507	1	27.9123	0
6029	58	M	AOA	III	Group C	wt	wt	no loss	Met	36.4506	N/A	N/A	N/A	100	Lt	ST	Removal	RT only	(+)	(-)	32.9425	0	17.326	0
6030	35	F	AOA	III	Group A	R132H	C250T	Total 1p19q loss	Met	54.1613	N/A	N/A	N/A	100	Rt	ST-Frontal	Removal	CRT	(+)	(+)	51.3863	1	51.3863	1
6031	69	M	AO	III	Group A	R132H	C228T	Total 1p19q loss	Met	72.2756	N/A	N/A	No Del	40	Lt	ST	Removal	CRT	(+)	(+)	13.4795	1	13.4795	1
6032	45	F	GBM	IV	Group D	wt	C228T	no loss	Un-Met	0	wt	wt	Homo Del	30	Rt	Thalamus	Biopsy	CRT	(+)	(+)	4.2411	0	N/A	N/A
6034	75	F	AA	III	Group C	wt	wt	no loss	Un-Met	11.0875	wt	wt	N/A	90	Rt	ST	Removal	CRT	(+)	(+)	14.6959	0	14.6959	0
6035	75	F	GBM	IV	Group D	wt	C250T	no loss	Met	55.5156	wt	wt	N/A	80	Rt	ST	Removal	CRT	(+)	(+)	120	1	120	1
6036	70	F	GBM	IV	Group D	wt	C250T	no loss	Un-Met	0	wt	wt	Hetero Del	100	N/A	N/A	Removal	CRT	(+)	(+)	15.7808	0	N/A	N/A
6037	68	F	GBM	IV	Group D	wt	C250T	no loss	Un-Met	3.9775	wt	wt	N/A	30	Lt	ST-Frontal	Removal	CRT	(+)	(+)	18.6082	0	N/A	N/A
6039	53	F	GBM	IV	Group D	wt	C228T	no loss	Un-Met	12.1113	wt	wt	No Del	70	N/A	ST	Biopsy	CRT	(+)	(+)	78.8055	0	7.26575	0
6040	64	F	GBM	IV	Group D	wt	C228T	no loss	Un-Met	0	wt	wt	No Del	40	Lt	ST	Removal	CRT	(+)	(+)	13.6438	0	3.68219	0
6041	62	F	GBM	IV	Group D	wt	C250T	no loss	Met	36.6569	wt	wt	Homo Del	30	Lt	ST-Frontal	Removal	CRT	(+)	(+)	10.2247	0	N/A	N/A
6042	80	F	GBM	IV	Group C	wt	wt	no loss	Un-Met	5.43938	wt	wt	N/A	90	Rt	ST-Frontal	Removal	CRT	(+)	(+)	16.9973	0	8.02192	0
6046	72	F	GBM	IV	Group D	wt	C228T	no loss	Met	29.2994	wt	wt	N/A	100	Rt	ST	Removal	CRT	(+)	(+)	30.0493	0	14.5315	0
6048	69	F	AA	III	Group D	wt	C228T	no loss	Un-Met	0.324667	wt	wt	N/A	60	Lt	ST	Biopsy	Chemo only	(-)	(+)	17.9507	0	6.67397	0
6049	73	F	GBM	IV	Group C	wt	wt	no loss	Met	40.9775	wt	wt	N/A	60	Rt	ST-Frontal	Removal	N/A	N/A	N/A	2.69589	1	2.69589	1
6053	71	F	GBM	IV	Group C	wt	wt	no loss	Met	47.3206	N/A	N/A	No Del	80	N/A	ST	Removal	CRT	(+)	(+)	19.8575	0	N/A	N/A
6058	72	M	GBM	IV	Group D	wt	C250T	no loss	Un-Met	0.2375	wt	wt	N/A	80	Rt	ST	Removal	RT only	(+)	(-)	34.4219	1	7.49589	0
6062	52	M	GBM	IV	Group D	wt	C228T	no loss	Met	36.6813	wt	wt	N/A	80	Rt	ST-Frontal	Removal	CRT	(+)	(+)	18.5753	0	2.66301	0
6063	63	F	GBM	IV	Group C	wt	wt	no loss	Met	32.0213	wt	wt	N/A	90	Rt	ST-Frontal	Removal	CRT	(+)	(+)	54.6082	1	54.6082	1
6064	60	M	GBM	IV	Group C	wt	wt	no loss	Met	34.8819	wt	wt	N/A	80	Rt	ST	Removal	CRT	(+)	(+)	7.26575	0	N/A	N/A
6065	55	F	GBM	IV	Group D	wt	C228T	no loss	Met	59.285	wt	N/A	N/A	50	Rt	ST	Removal	CRT	(+)	(+)	48.5918	1	42.6411	0
6066	51	M	GBM	IV	Group D	wt	C228T	no loss	Un-Met	0	wt	wt	N/A	80	Bilateral	ST-Frontal	Removal	CRT	(+)	(+)	10.8493	0	8.77808	0
6068	76	F	GBM	IV	Group C	wt	wt	no loss	Met	19.9907	wt	wt	Hetero Del	50	Rt	ST	Biopsy	CRT	(+)	(+)	2.92603	0	N/A	N/A
6074	63	M	GBM	IV	Group D	wt	C228T	no loss	Un-Met	0.250625	wt	wt	N/A	80	Lt	ST	Removal	CRT	(+)	(+)	15.1233	0	6.50959	0
6075	52	M	GBM	IV	Group D	wt	C228T	no loss	Met	20.5844	wt	wt	N/A	60	Rt	ST	Removal	CRT	(+)	(+)	18.7726	1	18.7726	1
6076	54	F	GBM	IV	Group D	wt	C228T	no loss	Met	20.9156	wt	wt	N/A	70	Bilateral	ST-Frontal	Removal	CRT	(+)	(+)	17.2932	1	17.2932	1
6077	60	M	GBM	IV	Group D	wt	C228T	no loss	Un-Met	0.259375	wt	wt	No Del	90	Rt	ST-Frontal	Removal	CRT	(+)	(+)	14.8603	1	8.1863	0
6078	76	M	GBM	IV	Group D	wt	C250T	no loss	Un-Met	9.52375	wt	wt	N/A	50	Lt	ST	Biopsy	CRT	(+)	(+)	9.46849	0	7.00274	0
6081	82	M	GBM	IV	Group C	wt	wt	no loss	Un-Met	0	wt	wt	N/A	40	Rt	ST	Biopsy	None	(-)	(-)	2.43288	0	N/A	N/A
6082	81	F	AA	III	Group D	wt	C228T	no loss	Un-Met	7.7175	wt	wt	N/A	40	Lt	ST	Biopsy	N/A	N/A	N/A	5.09589	0	N/A	N/A
6083	62	M	GBM	IV	Group C	wt	wt	no loss	Met	40.7412	wt	wt	N/A	80	Rt	ST-Frontal	Removal	CRT	(+)	(+)	8.21918	1	6.96986	0
6084	34	M	AOA	III	Group A	R132H	C228T	Total 1p19q loss	Met	29.7053	N/A	N/A	N/A	100	Rt	ST-Frontal	Removal	Chemo only	(-)	(+)	11.4082	1	11.4082	1
6086	61	M	AOA	III	Group A	R132H	C250T	Total 1p19q loss	Met	31.9037	N/A	N/A	N/A	90	Lt	ST	Removal	N/A	N/A	N/A	120.822	1	37.3808	0
6088	58	F	GBM	IV	Group C	wt	wt	no loss	Met	18.32	wt	wt	N/A	50	Lt	ST-Frontal	Removal	CRT	(+)	(+)	60.4603	0	50.0055	0
6089	30	F	DA	II	Group B	R132H	wt	no loss	N/A	N/A	N/A	N/A	N/A	100	Lt	ST	Removal	None	(-)	(-)	74.8603	1	45.074	0
6092	36	F	AA	III	Group C	wt	wt	no loss	Un-Met	0.979375	K27M	wt	No Del	90	Lt	Thalamus	Biopsy	CRT	(+)	(+)	18.8712	1	17.5562	0
6095	68	F	AOA	III	Group A	R132H	C250T	Total 1p19q loss	Met	32.3462	N/A	N/A	N/A	100	Rt	ST-Frontal	Removal	Chemo only	(-)	(+)	61.2164	0	29.2932	0
6097	38	M	AOA	III	Group A	R132H	C228T	Total 1p19q loss	Un-Met	8.38125	N/A	N/A	N/A	100	Lt	ST	Removal	None	(-)	(-)	111.288	1	111.288	1
6098	34	F	AO	III	Group A	R132H	C228T	Total 1p19q loss	Met	43.9844	N/A	N/A	N/A	90	N/A	N/A	Removal	N/A	N/A	N/A	98.4	1	38.3671	0
6099	58	F	AO	III	Group A	R132H	C250T	Total 1p19q loss	Met	50.685	N/A	N/A	N/A	90	Rt	ST-Frontal	Removal	CRT	(+)	(+)	50.8932	0	19.3315	0
6100	38	F	GBM	IV	Group A	R132H	C250T	Total 1p19q loss	Met	43.1781	N/A	N/A	N/A	100	Rt	ST	Biopsy	Chemo only	(-)	(+)	70.2575	0	47.0466	0
6101	36	F	AOA	III	Group A	R132H	C250T	Total 1p19q loss	Met	51.2744	N/A	N/A	N/A	100	Rt	ST	Removal	RT only	(+)	(-)	81.3699	1	81.3699	1
6102	61	M	AOA	III	Group A	R132H	C250T	Total 1p19q loss	Met	66.2156	N/A	N/A	N/A	100	Lt	ST	Removal	Chemo only	(-)	(+)	74.6301	1	51.3863	0
6103	35	M	AO	III	Group A	R132H	C228T	Total 1p19q loss	Met	25.8931	N/A	N/A	N/A	100	Rt	ST-Frontal	Removal	Chemo only	(-)	(+)	71.1781	1	42.6411	0
6104	34	M	AOA	III	Group A	R132H	C228T	Total 1p19q loss	Met	17.3175	N/A	N/A	N/A	90	Rt	ST	Removal	N/A	N/A	N/A	69.1726	1	14.6301	0
6105	28	M	OA	II	Group A	R172K	C228T	Total 1p19q loss	Un-Met	7.585	N/A	N/A	No Del	100	Rt	ST-Frontal	Removal	Chemo only	(-)	(+)	65.8849	1	56.2521	0
6106	71	M	DA	II	Group C	wt	wt	no loss	Un-Met	0	K27M	wt	N/A	90	Rt	Thalamus	Biopsy	CRT	(+)	(+)	24.4603	0	11.5726	0
6107	61	F	AO	III	Group A	R132H	C228T	Total 1p19q loss	Met	66.6033	N/A	N/A	N/A	90	Lt	ST-Frontal	Removal	CRT	(+)	(+)	63.4521	1	63.4521	1
6108	35	M	OL	II	Group A	R132H	C250T	Total 1p19q loss	Met	28.2437	N/A	N/A	N/A	100	Lt	ST-Frontal	Removal	None	(-)	(-)	58.9808	1	58.9808	1
6109	23	F	DA	II	Group A	R132H	C228T	Total 1p19q loss	Met	27.7319	N/A	N/A	N/A	100	Lt	ST-Frontal	Biopsy	N/A	N/A	N/A	58.5205	1	58.5205	1
6110	36	M	GBM	IV	Group A	R132H	C228T	Total 1p19q loss	Met	29.1588	N/A	N/A	N/A	80	Rt	ST	Biopsy	N/A	N/A	N/A	50.8603	1	16.5699	0
6111	41	M	AOA	III	Group A	R132H	C250T	Total 1p19q loss	Met	54.7787	N/A	N/A	N/A	100	Bilateral	ST-Frontal	Removal	None	(-)	(-)	51.9123	1	51.9123	1
6113	75	F	GBM	IV	Group C	wt	wt	no loss	Un-Met	0	N/A	N/A	N/A	80	Lt	ST-Frontal	Removal	RT only	(+)	(-)	27.3863	1	27.3863	1
6114	61	F	OA	II	Group A	R132H	C228T	Total 1p19q loss	Un-Met	0	N/A	N/A	N/A	100	Lt	ST-Frontal	Removal	CRT	(+)	(+)	30.9699	1	30.9699	1
6115	35	M	AO	III	Group A	R132H	C228T	Total 1p19q loss	Un-Met	4.90333	N/A	N/A	N/A	100	Lt	ST-Frontal	Removal	CRT	(+)	(+)	25.8411	1	25.8411	1
6116	75	M	AA	III	Group B	R132H	wt	no loss	Met	48.7894	N/A	N/A	N/A	70	Rt	ST-Frontal	Removal	CRT	(+)	(+)	25.4795	1	25.4795	1
6117	39	F	GBM	IV	Group A	R132H	C228T	no loss	Met	62.2644	N/A	N/A	No Del	90	Lt	ST-Frontal	Removal	CRT	(+)	(+)	17.0959	1	17.0959	1
7001	75	M	AA	III	Group D	wt	C228T	no loss	Met	59.3088	wt	wt	Hetero Del	100	Rt	ST-Frontal	Removal	CRT	(+)	(+)	34.5863	1	34.5863	1
7002	31	F	AA	III	Group B	R132H	wt	no loss	Met	33.5525	N/A	N/A	Hetero Del	90	Bilateral	ST-Frontal	Removal	CRT	(+)	(+)	27.9452	0	18.5425	0
7003	79	M	AA	III	Group C	wt	wt	no loss	Met	25.2725	wt	wt	No Del	90	Lt	ST-Frontal	Biopsy	RT only	(+)	(-)	30.5096	1	30.5096	1
7004	36	F	DA	II	Group C	wt	wt	no loss	Un-Met	0.196875	wt	wt	Homo Del	90	Bilateral	ST-Frontal	Biopsy	CRT	(+)	(+)	41.4904	0	36.8548	0
7005	78	M	AA	III	Group D	wt	C228T	no loss	Met	45.6431	wt	wt	Homo Del	40	N/A	ST	Biopsy	N/A	N/A	N/A	10.6849	0	0.920548	1
7006	79	M	AA	III	Group C	wt	wt	no loss	Met	57.6531	wt	wt	Homo Del	70	Lt	ST	Biopsy	N/A	N/A	N/A	0.361644	1	0.361644	1
7007	71	F	GBM	IV	Group C	wt	wt	no loss	Un-Met	2.68063	wt	wt	No Del	90	Lt	ST	Biopsy	CRT	(+)	(+)	16.8	1	9.86301	0
7008	32	M	AA	III	Group B	R132H	wt	no loss	Met	36.9725	N/A	N/A	No Del	90	Bilateral	ST-Frontal	Biopsy	CRT	(+)	(+)	13.4466	1	13.4466	1
7009	46	F	AA	III	Group B	R132H	wt	no loss	Un-Met	0.607333	N/A	N/A	Homo Del	70	Bilateral	ST-Frontal	Biopsy	CRT	(+)	(+)	11.1452	1	11.1452	1
7011	32	F	AA	III	Group C	wt	wt	no loss	Un-Met	0.35125	wt	wt	No Del	90	Rt	ST-Frontal	Removal	CRT	(+)	(+)	24.9863	1	23.6055	0
7012	39	F	DA	II	Group A	R132H	C250T	Total 1p19q loss	Met	22.0094	N/A	N/A	No Del	90	Rt	ST-Frontal	Removal	Chemo only	(-)	(+)	20.4493	1	20.4493	1
7013	30	F	DA	II	Group B	R132H	wt	no loss	Met	20.8306	N/A	N/A	No Del	90	Lt	ST	Biopsy	RT only	(+)	(-)	33.2384	1	33.2384	1
7014	42	F	DA	II	Group C	wt	wt	no loss	Un-Met	1.12813	wt	wt	No Del	100	Lt	ST-Frontal	Biopsy	None	(-)	(-)	8.74521	1	8.74521	1
7015	31	M	AOA	III	Group B	R132H	wt	no loss	Un-Met	10.3456	N/A	N/A	No Del	100	Lt	ST	Removal	None	(-)	(-)	30.4438	1	30.4438	1
7016	25	M	AA	III	Group C	wt	wt	no loss	Un-Met	0	wt	wt	No Del	90	Lt	ST	Removal	None	(-)	(-)	8.21918	1	8.21918	1
7017	42	F	DA	II	Group A	R132H	C228T&C250T	Total 1p19q loss	Met	51.7906	N/A	N/A	No Del	100	Lt	ST	Removal	None	(-)	(-)	7.10137	1	7.10137	1
7018	40	M	AOA	III	Group B	R132H	wt	no loss	Met	40.7669	N/A	N/A	No Del	90	Lt	ST-Frontal	Removal	None	(-)	(-)	15.5836	1	15.5836	1
7019	67	M	AA	III	Group B	R132H	wt	no loss	Met	47.3981	N/A	N/A	No Del	100	Lt	ST	Removal	None	(-)	(-)	16.3726	1	11.3096	0
7020	64	M	AOA	III	Group B	R132H	wt	no loss	Met	32.7094	N/A	N/A	No Del	90	Lt	ST	Removal	None	(-)	(-)	12.2301	1	4.56986	0
7021	22	F	DA	II	Group B	R132H	wt	no loss	Met	16.7869	N/A	N/A	No Del	100	Rt	ST-Frontal	Biopsy	None	(-)	(-)	8.87671	1	8.87671	1
7022	26	F	OL	II	Group C	wt	wt	no loss	Un-Met	0.55375	wt	wt	No Del	100	Lt	ST	Removal	None	(-)	(-)	8.90959	1	8.90959	1
7023	48	M	GBM	IV	Group C	wt	wt	no loss	Un-Met	0	wt	wt	No Del	90	Bilateral	ST-Frontal	Biopsy	CRT	(+)	(+)	35.2438	1	35.2438	1
7024	62	F	AA	III	Group D	wt	C228T	no loss	Un-Met	13.1162	wt	wt	Homo Del	30	Lt	ST	Removal	CRT	(+)	(+)	26.7616	0	9.00822	1
7025	52	F	GBM	IV	Group D	wt	C228T	no loss	Un-Met	0.269375	wt	wt	Homo Del	80	Rt	ST	Removal	CRT	(+)	(+)	3.94521	1	3.94521	1
7026	37	M	GBM	IV	Group C	wt	wt	no loss	Met	21.5525	wt	wt	Homo Del	90	Bilateral	ST-Frontal	Biopsy	CRT	(+)	(+)	18.7068	0	8.51507	0
7027	63	F	GBM	IV	Group D	wt	C250T	no loss	Met	44.5987	wt	wt	Hetero Del	50	Lt	ST	Removal	CRT	(+)	(+)	30.6082	1	21.1068	0
7028	70	F	GBM	IV	Group D	wt	C228T	no loss	Un-Met	0	wt	wt	No Del	90	Lt	ST-Frontal	Removal	CRT	(+)	(+)	21.3041	1	7.98904	0
7029	57	F	GBM	IV	Group C	wt	wt	no loss	Un-Met	0	wt	wt	No Del	90	Rt	ST	Removal	CRT	(+)	(+)	16.1753	0	9.83014	0
7030	58	M	GBM	IV	Group D	wt	C250T	no loss	Un-Met	0	wt	wt	No Del	90	Lt	ST	Removal	CRT	(+)	(+)	19.3315	0	13.0192	0
7031	71	M	AA	III	Group C	wt	wt	no loss	Met	54.9662	wt	wt	Homo Del	80	Rt	ST	Removal	CRT	(+)	(+)	9.89589	1	9.89589	1
7032	74	M	GBM	IV	Group B	R132H	wt	no loss	Met	33.705	N/A	N/A	Homo Del	50	Rt	ST	Removal	CRT	(+)	(+)	5.32603	0	1.51233	0
7033	67	M	AOA	III	Group D	wt	C228T	no loss	Un-Met	0.49875	wt	wt	Homo Del	90	Rt	ST-Frontal	Removal	CRT	(+)	(+)	13.3479	0	8.67945	0
7034	43	M	GBM	IV	Group D	wt	C250T	no loss	Un-Met	0	wt	wt	Hetero Del	90	Bilateral	ST	Removal	CRT	(+)	(+)	14.4658	0	1.87397	0
7035	58	M	AA	III	Group C	wt	wt	no loss	Un-Met	0	wt	wt	No Del	90	Lt	ST-Frontal	Removal	CRT	(+)	(+)	16.1096	0	12.263	0
7036	75	M	GBM	IV	Group D	wt	C250T	no loss	Met	32.6887	wt	wt	Homo Del	100	Rt	ST	Removal	Chemo only	(-)	(+)	10.8822	0	5.49041	0
7037	72	M	GBM	IV	Group D	wt	C228T	no loss	Met	41.0206	wt	wt	Homo Del	80	Lt	ST	Removal	CRT	(+)	(+)	17.4575	1	17.4575	1
7038	72	M	GBM	IV	Group D	wt	C228T	no loss	Met	18.425	wt	wt	Hetero Del	80	Lt	ST-Frontal	Removal	CRT	(+)	(+)	16.8329	1	8.77808	0
7039	70	F	GBM	IV	Group C	wt	wt	no loss	Met	46.2437	wt	wt	Homo Del	30	N/A	ST	Removal	Chemo only	(-)	(+)	8.35068	0	6.2137	0
7040	69	M	GBM	IV	Group D	wt	C250T	no loss	Un-Met	0.155625	wt	wt	Hetero Del	40	N/A	ST	Removal	CRT	(+)	(+)	8.35068	0	6.37808	1
7041	66	F	GBM	IV	Group C	wt	wt	no loss	Met	32.9437	wt	wt	Homo Del	60	Lt	ST-Frontal	Removal	CRT	(+)	(+)	14.3014	1	7.10137	0
7042	51	F	GBM	IV	Group D	wt	C228T	no loss	Un-Met	7.54063	wt	wt	Homo Del	90	Lt	ST-Frontal	Biopsy	CRT	(+)	(+)	10.4548	1	3.32055	0
7043	72	M	AA	III	Group D	wt	C228T	no loss	Un-Met	11.7013	wt	wt	Homo Del	50	Rt	ST-Frontal	Biopsy	CRT	(+)	(+)	10.2904	0	2.92603	1
7044	74	F	GBM	IV	Group D	wt	C228T	no loss	Un-Met	0	wt	wt	Hetero Del	60	Rt	ST-Frontal	Removal	CRT	(+)	(+)	7.56164	0	7.56164	0
7045	68	F	GBM	IV	Group D	wt	C228T	no loss	Un-Met	12.2219	wt	wt	Hetero Del	90	Lt	ST	Removal	CRT	(+)	(+)	6.27945	0	1.08493	0
7046	32	M	OA	II	Group A	R132H	C228T	no loss	Un-Met	0.663125	N/A	N/A	No Del	90	Rt	ST-Frontal	Removal	CRT	(+)	(+)	36.0986	1	36.0986	1
7047	65	F	DA	II	Group B	R132H	wt	no loss	Met	38.8131	N/A	N/A	No Del	100	Rt	ST-Frontal	Biopsy	CRT	(+)	(+)	20.3178	1	20.3178	1
7048	36	M	AOA	III	Group A	R132H	C228T	Total 1p19q loss	Met	21.0587	N/A	N/A	No Del	90	Rt	ST-Frontal	Removal	None	(-)	(-)	18.2137	1	18.2137	1
7049	38	F	DA	II	Group C	wt	wt	no loss	Un-Met	4.4525	wt	wt	No Del	90	Lt	ST	Biopsy	None	(-)	(-)	13.4137	1	13.4137	1
7050	40	M	OL	II	Group A	R132H	C228T	Total 1p19q loss	Met	39.8444	wt	wt	No Del	100	Rt	ST-Frontal	Removal	None	(-)	(-)	11.6712	1	11.6712	1
8001	68	M	GBM	IV	Group D	wt	C228T	no loss	Un-Met	0	wt	wt	No Del	80	Lt	ST-Frontal	Removal	CRT	(+)	(+)	19.0027	0	5.95068	0
8002	67	F	GBM	IV	Group C	wt	wt	no loss	Un-Met	0	wt	wt	No Del	90	Lt	ST	Removal	CRT	(+)	(+)	11.9671	1	5.62192	0
8003	59	M	AOA	III	Group A	R132H	C228T	Total 1p19q loss	Met	41.5894	wt	wt	N/A	80	Lt	ST-Frontal	Removal	CRT	(+)	(+)	83.9671	1	83.9671	1
8004	74	F	AA	III	Group C	wt	wt	no loss	Un-Met	0	wt	wt	No Del	80	Rt	ST	Removal	CRT	(+)	(+)	12.789	0	1.77534	0
8005	46	M	GBM	IV	Group C	wt	wt	no loss	Un-Met	11.3913	wt	wt	No Del	90	Lt	ST	Removal	CRT	(+)	(+)	25.1507	0	5.98356	0
8006	76	M	AA	III	Group C	wt	wt	no loss	Un-Met	0.354375	wt	wt	No Del	90	Mid	Inf	Removal	CRT	(+)	(+)	16.011	0	8.05479	0
8008	74	F	GBM	IV	Group C	wt	wt	no loss	Un-Met	1.96125	wt	wt	No Del	90	Lt	ST	Removal	CRT	(+)	(+)	20.4493	0	1.70959	0
8010	57	M	GBM	IV	Group D	wt	C250T	no loss	Un-Met	0.195	wt	wt	No Del	80	Lt	ST	Removal	CRT	(+)	(+)	15.4521	1	3.22192	0
8011	78	M	GBM	IV	Group C	wt	wt	no loss	Un-Met	0	wt	wt	Homo Del	80	Lt	ST	Removal	CRT	(+)	(+)	7.00274	0	5.09589	0
8012	44	M	AA	III	Group A	R132H	C250T	Total 1p19q loss	Met	30.5237	wt	wt	No Del	90	Rt	ST-Frontal	Removal	CRT	(+)	(+)	64.8	1	64.8	1
8013	69	F	GBM	IV	Group C	wt	wt	no loss	Met	26.8081	wt	wt	Homo Del	90	Lt	ST	Removal	CRT	(+)	(+)	46.7836	1	46.7836	1
8014	61	M	GBM	IV	Group D	wt	C228T	no loss	Un-Met	9.505	wt	wt	No Del	80	Lt	ST	Removal	CRT	(+)	(+)	32.8438	0	17.0959	0
8015	48	F	DA	II	Group C	wt	wt	no loss	Un-Met	3.2925	wt	wt	N/A	90	Lt	ST	Removal	None	(-)	(-)	46.5863	1	46.5863	1
8016	74	M	GBM	IV	Group C	wt	wt	no loss	Met	54.8331	wt	wt	Homo Del	90	Rt	ST-Frontal	Removal	CRT	(+)	(+)	18.8384	0	11.0137	0
8017	75	M	GBM	IV	Group D	wt	C228T	no loss	Met	17.9987	wt	wt	Hetero Del	80	Lt	ST	Removal	RT only	(+)	(-)	2.00548	0	2.00548	0
8018	44	F	OA	II	Group A	R132H	C250T	Total 1p19q loss	Met	25.4156	wt	wt	No Del	90	Lt	ST-Frontal	Removal	None	(-)	(-)	52.7671	1	35.9342	0
8019	65	F	OA	II	Group C	wt	wt	no loss	Un-Met	7.97625	wt	wt	No Del	100	Lt	ST	Removal	None	(-)	(-)	52.1096	1	29.4904	0
8020	75	M	GBM	IV	Group C	wt	wt	no loss	Un-Met	0.291875	wt	wt	Homo Del	90	Rt	ST	Removal	CRT	(+)	(+)	17.7205	0	5.26027	1
8021	74	M	DA	II	Group D	wt	C228T	no loss	Un-Met	11.615	wt	wt	No Del	90	Lt	ST	Removal	None	(-)	(-)	23.4411	0	12.4274	0
8022	83	F	GBM	IV	Group D	wt	C250T	no loss	Met	38.2606	wt	wt	N/A	90	Rt	ST	Removal	Chemo only	(-)	(+)	19.8575	0	2.46575	0
8023	26	F	GBM	IV	Group C	wt	wt	no loss	Un-Met	5.19	K27M	wt	N/A	90	Rt	Thalamus	Removal	CRT	(+)	(+)	31.3315	0	25.9068	0
8025	66	F	GBM	IV	Group C	wt	wt	no loss	Un-Met	2.58438	wt	wt	No Del	90	Rt	ST	Removal	CRT	(+)	(+)	17.3918	0	9.10685	0
8026	57	M	GBM	IV	Group D	wt	C228T	no loss	Un-Met	0	wt	wt	No Del	90	Lt	ST-Frontal	Removal	CRT	(+)	(+)	13.0849	1	8.15342	0
8027	37	M	DA	II	Group A	R132H	C228T	no loss	Met	21.6837	wt	wt	N/A	90	Lt	ST-Frontal	Removal	CRT	(+)	(+)	33.7644	1	33.7644	1
8028	67	M	DA	II	Group A	R132H	C250T	Total 1p19q loss	Met	65.6187	wt	wt	No Del	100	Lt	ST-Frontal	Removal	None	(-)	(-)	28.9973	1	28.9973	1
8029	29	F	DA	II	Group A	R132H	C228T	Total 1p19q loss	Met	50.3494	wt	wt	No Del	90	Lt	ST-Frontal	Removal	None	(-)	(-)	36.9534	1	19.463	0
8030	63	F	DA	II	Group C	wt	wt	no loss	Un-Met	0.220625	wt	wt	Hetero Del	90	Lt	ST-Frontal	Biopsy	CRT	(+)	(+)	32.5151	0	3.32055	0
8031	82	F	OL	II	Group A	R172W	C228T	Total 1p19q loss	Met	60.4681	wt	wt	N/A	80	Rt	ST	Removal	None	(-)	(-)	12.1315	0	12.1315	0
8032	63	M	GBM	IV	Group C	wt	wt	no loss	Met	36.2231	wt	wt	Hetero Del	90	Lt	ST	Removal	CRT	(+)	(+)	27.5836	1	5.55616	0
8034	74	F	GBM	IV	Group D	wt	C250T	no loss	Un-Met	0	wt	wt	Hetero Del	90	Rt	ST	Removal	CRT	(+)	(+)	14.3671	0	11.8685	0
8035	80	M	GBM	IV	Group D	wt	C250T	no loss	Un-Met	0.224375	wt	wt	Homo Del	80	Rt	ST-Frontal	Removal	Chemo only	(-)	(+)	7.52877	0	3.41918	0
8036	60	M	OL	II	Group A	R132H	C250T	Total 1p19q loss	Met	46.1981	wt	wt	No Del	90	Lt	ST	Removal	None	(-)	(-)	22.5863	1	22.5863	1
8037	40	M	AO	III	Group C	wt	wt	no loss	Un-Met	0	wt	wt	No Del	60	Lt	ST-Frontal	Removal	CRT	(+)	(+)	35.7041	1	35.7041	1
8038	52	M	GBM	IV	Group D	wt	C250T	no loss	Met	48.37	wt	wt	No Del	90	Lt	ST	Removal	CRT	(+)	(+)	14.2356	0	2.89315	0
8039	77	M	AA	III	Group D	wt	C228T	no loss	Un-Met	3.99	wt	wt	N/A	90	Rt	ST-Frontal	Removal	CRT	(+)	(+)	15.8137	1	15.8137	1
8040	37	F	OA	II	Group A	R132H	C228T	Total 1p19q loss	Met	36.7162	wt	wt	No Del	90	Lt	ST-Frontal	Removal	CRT	(+)	(+)	26.137	1	26.137	1
8042	49	F	OA	II	Group A	R132H	C250T	Total 1p19q loss	Met	55.7163	wt	wt	No Del	100	Lt	ST-Frontal	Removal	CRT	(+)	(+)	27.2219	1	27.2219	1
8043	69	F	GBM	IV	Group D	wt	C228T	no loss	Un-Met	5.62125	wt	wt	No Del	80	Rt	ST	Removal	RT only	(+)	(-)	12.1973	1	10.7507	0
8044	48	M	OL	II	Group A	R132H	C228T	Total 1p19q loss	Met	35.9837	wt	wt	No Del	100	Lt	ST-Frontal	Removal	None	(-)	(-)	12.0986	1	12.0986	1
8045	57	F	GBM	IV	Group D	wt	C228T	no loss	Met	58.5606	wt	wt	Homo Del	90	Rt	ST-Frontal	Removal	CRT	(+)	(+)	21.4356	1	21.4356	1
8046	29	F	GBM	IV	Group D	wt	C228T	no loss	Un-Met	0	K27M	wt	No Del	80	Rt	Thalamus	Removal	CRT	(+)	(+)	9.46849	1	8.54795	0
8047	68	M	GBM	IV	Group D	wt	C228T	no loss	Met	48.665	wt	wt	No Del	80	Lt	ST	Removal	RT only	(+)	(-)	21.0082	1	5.7863	0
8048	72	F	GBM	IV	Group C	wt	wt	no loss	Met	36.7937	wt	wt	Homo Del	80	Rt	ST	Removal	CRT	(+)	(+)	8.02192	1	8.02192	1
8049	36	M	GBM	IV	Group B	R132H	wt	no loss	Met	65.23	wt	wt	No Del	80	Bilateral	ST-Frontal	Removal	CRT	(+)	(+)	18.3123	1	16.5699	0
8050	54	M	OA	II	Group A	R132H	C228T	Total 1p19q loss	Met	40.5213	wt	wt	No Del	90	Lt	ST	Removal	None	(-)	(-)	5.98356	1	5.98356	1
8051	28	M	GBM	IV	Group C	wt	wt	no loss	Un-Met	0.205625	K27M	wt	No Del	80	Lt	Thalamus	Removal	CRT	(+)	(+)	7.00274	1	7.00274	1
8052	80	M	AA	III	Group D	wt	C250T	no loss	Un-Met	0.434375	wt	wt	No Del	70	Lt	Thalamus	Biopsy	CRT	(+)	(+)	11.6384	0	3.45205	1
8053	39	F	DA	II	Group A	R132H	C250T	Total 1p19q loss	Met	28.8269	wt	wt	No Del	70	Rt	ST-Frontal	Removal	CRT	(+)	(+)	14.2027	1	14.2027	1
8054	57	F	DA	II	Group D	wt	C250T	no loss	Met	42.5988	wt	wt	No Del	80	Lt	ST-Frontal	Removal	Chemo only	(-)	(+)	13.9726	1	13.9726	1
8055	43	M	OA	II	Group A	R132H	C228T	no loss	Met	29.96	wt	wt	No Del	100	Lt	ST-Frontal	Removal	None	(-)	(-)	11.211	1	11.211	1
8056	66	F	AA	III	Group D	wt	C228T	no loss	Un-Met	1.51125	wt	wt	No Del	90	Lt	ST	Removal	CRT	(+)	(+)	10.9808	1	10.9808	1
8057	62	M	GBM	IV	Group D	wt	C228T	no loss	Un-Met	1.22875	wt	wt	No Del	90	Rt	ST	Removal	CRT	(+)	(+)	4.3726	1	4.3726	1
8058	31	M	AA	III	Group B	R132H	wt	no loss	Met	31.5719	wt	wt	No Del	90	Rt	ST-Frontal	Removal	CRT	(+)	(+)	4.07671	1	4.07671	1
8059	39	F	AA	III	Group B	R132H	wt	no loss	Un-Met	15.7925	wt	wt	No Del	90	Lt	ST-Frontal	Removal	CRT	(+)	(+)	79.1014	0	66.4767	0
8060	39	M	DA	II	Group A	R132H	C228T	no loss	Met	45.6275	wt	wt	No Del	100	Bilateral	ST-Frontal	Removal	CRT	(+)	(+)	102.904	1	67.0356	0
8061	26	M	DA	II	Group B	R132H	wt	no loss	Met	32.8275	wt	wt	N/A	100	Lt	ST	Removal	CRT	(+)	(+)	32.5151	1	32.5151	1
8063	68	F	GBM	IV	Group D	wt	C228T	no loss	Un-Met	0.37125	wt	wt	N/A	90	Rt	ST	Removal	CRT	(+)	(+)	15.1233	0	6.83836	0
8064	62	F	GBM	IV	Group D	wt	C228T	no loss	Un-Met	0.95625	wt	wt	N/A	40	Lt	ST-Frontal	Removal	Chemo only	(-)	(+)	6.47671	0	2.63014	0
8065	76	F	AO	III	Group C	wt	wt	no loss	Met	57.8781	wt	wt	Hetero Del	90	Rt	ST-Frontal	Biopsy	CRT	(+)	(+)	27.4849	1	11.9671	1
8066	39	M	AA	III	Group C	wt	wt	no loss	Un-Met	0.2775	wt	wt	No Del	100	Rt	ST-Frontal	Removal	CRT	(+)	(+)	22.7836	0	12.2959	0
8067	62	F	GBM	IV	Group C	wt	wt	no loss	Un-Met	0.73625	wt	wt	Homo Del	80	Lt	ST	Removal	None	(-)	(-)	9.50137	0	2.9589	1
8068	70	F	GBM	IV	Group D	wt	C228T	no loss	Met	58.2569	wt	wt	Homo Del	80	Lt	ST	Biopsy	CRT	(+)	(+)	9.86301	0	3.64932	1
8069	23	M	GBM	IV	Group C	wt	wt	no loss	Met	25.9544	wt	wt	No Del	100	Rt	ST	Removal	CRT	(+)	(+)	22.0603	1	22.0603	1
8070	31	M	GBM	IV	Group B	R132H	wt	no loss	Un-Met	15.4594	wt	wt	No Del	100	Rt	ST-Frontal	Removal	CRT	(+)	(+)	19.5288	1	19.5288	1
8071	71	F	AOA	III	Group A	R132H	C228T	Total 1p19q loss	Met	60.3494	wt	wt	No Del	80	Rt	ST-Frontal	Removal	CRT	(+)	(+)	15.5836	1	15.5836	1
8073	76	M	AO	III	Group B	R132H	wt	no loss	Met	57.7756	wt	wt	N/A	90	Rt	ST-Frontal	Removal	None	(-)	(-)	14.6959	1	14.6959	1
8074	48	F	GBM	IV	Group D	wt	C228T	no loss	Un-Met	15.1275	wt	wt	Homo Del	30	Rt	ST	Removal	CRT	(+)	(+)	10.8822	0	9.07397	0
8075	84	F	GBM	IV	Group D	wt	C228T	no loss	Met	57.4212	wt	V600E	Homo Del	50	Lt	ST-Frontal	Biopsy	Chemo only	(-)	(+)	12.7562	0	12.7562	0
8076	66	F	GBM	IV	Group C	wt	wt	no loss	Un-Met	0.20125	wt	wt	Homo Del	90	Lt	ST-Frontal	Removal	CRT	(+)	(+)	12.2959	1	9.1726	0
8077	77	F	GBM	IV	Group D	wt	C228T	no loss	Met	57.1656	wt	wt	Homo Del	80	Lt	ST-Frontal	Removal	Chemo only	(-)	(+)	11.5397	1	11.5397	1
8078	80	M	GBM	IV	Group D	wt	C228T	no loss	Un-Met	0.215625	wt	wt	No Del	40	Rt	ST	Biopsy	Chemo only	(-)	(+)	2.4	0	1.11781	1
8079	64	F	AA	III	Group D	wt	C228T	no loss	Un-Met	1.32375	wt	wt	Hetero Del	90	Mid	ST	Biopsy	CRT	(+)	(+)	8.41644	0	7.56164	0
8080	74	F	GBM	IV	Group C	wt	wt	no loss	Un-Met	7.1925	wt	wt	No Del	100	Rt	ST-Frontal	Removal	CRT	(+)	(+)	6.57534	1	6.57534	1
8081	35	M	OA	II	Group A	R132H	C228T	no loss	Met	22.9181	wt	wt	No Del	90	Rt	ST-Frontal	Removal	CRT	(+)	(+)	4.53699	1	4.53699	1
8082	48	M	GBM	IV	Group C	wt	wt	no loss	Un-Met	0	wt	wt	Hetero Del	90	Rt	ST	Removal	CRT	(+)	(+)	21.2055	0	10.0932	0
8083	66	M	GBM	IV	Group D	wt	C228T	no loss	Met	41.7306	wt	wt	Homo Del	90	Rt	ST	Removal	CRT	(+)	(+)	25.1507	1	16.6356	0
8084	65	M	GBM	IV	Group D	wt	C250T	no loss	Un-Met	6.17125	wt	wt	Homo Del	90	Lt	ST	Removal	CRT	(+)	(+)	17.2274	0	6.87123	0
8085	58	F	GBM	IV	Group D	wt	C250T	no loss	Met	34.6006	wt	wt	No Del	90	Lt	ST	Removal	CRT	(+)	(+)	14.8932	0	2.13699	1
8086	74	M	GBM	IV	Group D	wt	C228T	no loss	Un-Met	0.583125	wt	wt	No Del	80	Lt	ST	Removal	CRT	(+)	(+)	13.3151	1	8.48219	0
8087	77	M	GBM	IV	Group D	wt	C228T	no loss	Un-Met	1.91437	wt	wt	No Del	70	Rt	ST	Removal	CRT	(+)	(+)	9.92877	0	1.15068	0
8088	66	M	GBM	IV	Group D	wt	C228T	no loss	Met	64.3094	wt	wt	Homo Del	70	Lt	ST	Removal	CRT	(+)	(+)	4.8	1	4.8	1
8089	62	F	OL	II	Group B	R132H	wt	Total 1p19q loss	Met	67.1131	wt	wt	N/A	100	Lt	ST	Removal	CRT	(+)	(+)	43.7918	0	43.7918	0
8090	72	M	GBM	IV	Group D	wt	C250T	no loss	Un-Met	6.27937	wt	wt	Homo Del	50	Bilateral	ST-Frontal	Removal	CRT	(+)	(+)	2.8274	1	2.8274	1
8091	60	F	GBM	IV	Group D	wt	C228T	no loss	Met	60.6412	wt	wt	No Del	50	Rt	ST	Removal	CRT	(+)	(+)	44.9096	1	44.9096	1
8092	48	F	OA	II	Group A	R132H	C228T	Total 1p19q loss	Met	67.2175	wt	wt	N/A	100	Lt	ST-Frontal	Removal	CRT	(+)	(+)	56.2849	1	56.2849	1
8093	64	F	AA	III	Group D	wt	C228T	no loss	Met	42.1194	wt	wt	N/A	100	Rt	ST-Frontal	Removal	None	(-)	(-)	8.77808	0	6.93699	0
8094	54	F	GBM	IV	Group D	wt	C228T	no loss	Un-Met	0.8925	wt	wt	Homo Del	80	Lt	ST	Removal	CRT	(+)	(+)	24.5589	0	17.4247	0
8095	67	M	OL	II	Group A	R132H	C250T	Total 1p19q loss	Met	39.4356	wt	wt	N/A	100	Lt	ST-Frontal	Removal	None	(-)	(-)	51.1233	1	51.1233	1
8096	67	F	AOA	III	Group C	wt	wt	no loss	Met	45.6087	wt	wt	Homo Del	60	Rt	ST	Removal	CRT	(+)	(+)	3.48493	1	3.48493	1
8097	67	M	AA	III	Group C	wt	wt	no loss	Met	57.2394	wt	wt	Homo Del	90	Rt	ST	Removal	CRT	(+)	(+)	37.0192	0	22.8493	0
8098	41	M	AA	III	Group C	wt	wt	no loss	Un-Met	0.343125	wt	wt	No Del	80	Rt	ST	Removal	CRT	(+)	(+)	43.6932	1	43.6932	1
8099	48	M	GBM	IV	Group C	wt	wt	no loss	Un-Met	3.46687	wt	wt	No Del	90	Lt	ST	Removal	CRT	(+)	(+)	5.26027	0	2.13699	0
8100	71	M	GBM	IV	Group D	wt	C250T	no loss	Un-Met	0	wt	wt	Hetero Del	70	Rt	ST	Removal	CRT	(+)	(+)	8.35068	0	7.82466	1
8101	71	M	GBM	IV	Group C	wt	wt	no loss	Un-Met	0.614375	wt	wt	No Del	60	Lt	ST	Removal	CRT	(+)	(+)	17.0959	0	12.0986	1
8102	43	F	AOA	III	Group C	wt	wt	no loss	Un-Met	0.838125	wt	wt	N/A	90	Lt	ST	Removal	CRT	(+)	(+)	34.7507	0	24.5589	0
8103	71	F	GBM	IV	Group D	wt	C250T	no loss	Met	32.3637	wt	wt	No Del	60	Rt	ST-Frontal	Removal	CRT	(+)	(+)	13.5123	0	9.40274	0
8104	56	M	GBM	IV	Group D	wt	C228T	no loss	Met	34.0994	wt	wt	Homo Del	60	Lt	ST-Frontal	Removal	CRT	(+)	(+)	37.6767	0	13.1507	1
8105	69	M	GBM	IV	Group C	wt	wt	no loss	Met	63.2238	wt	wt	No Del	60	Bilateral	ST-Frontal	Removal	CRT	(+)	(+)	4.07671	0	3.02466	1
8106	74	M	GBM	IV	Group C	wt	wt	no loss	Met	30.4219	wt	wt	Homo Del	60	Lt	ST-Frontal	Removal	CRT	(+)	(+)	7.23288	0	3.28767	1
8107	69	M	GBM	IV	Group D	wt	C228T	no loss	Met	21.9044	wt	wt	Hetero Del	80	Rt	ST-Frontal	Removal	CRT	(+)	(+)	10.9479	0	4.30685	0
8108	40	F	GBM	IV	Group C	wt	wt	no loss	Un-Met	6.47625	wt	V600E	Homo Del	90	Rt	ST	Removal	CRT	(+)	(+)	56.8767	1	56.8767	1
8109	50	M	AOA	III	Group D	wt	C228T	no loss	Un-Met	0.56125	wt	wt	No Del	20	Bilateral	ST-Frontal	Removal	CRT	(+)	(+)	14.0384	0	2.00548	1
8111	59	M	AA	III	Group C	wt	wt	no loss	Met	84.9638	wt	wt	N/A	70	Rt	ST	Removal	CRT	(+)	(+)	30.6411	1	19.7589	0
8112	55	M	OL	II	Group A	R132H	C228T	Total 1p19q loss	Met	71.4769	wt	wt	N/A	100	Lt	ST-Frontal	Removal	CRT	(+)	(+)	119.638	1	119.638	1
8113	37	M	AOA	III	Group B	R132H	wt	no loss	Met	30.7388	wt	wt	N/A	100	Rt	ST	Removal	CRT	(+)	(+)	100.34	1	92.8767	0
8114	31	F	AOA	III	Group A	R132H	C228T	Total 1p19q loss	Met	17.0587	wt	wt	N/A	100	Rt	ST-Frontal	Removal	CRT	(+)	(+)	99.7151	1	99.7151	1
8115	55	M	GBM	IV	Group C	wt	wt	no loss	Met	62.8081	wt	wt	Homo Del	90	Lt	ST	Removal	CRT	(+)	(+)	76.3397	0	11.2438	0
8117	33	F	OA	II	Group B	R132H	wt	no loss	N/A	N/A	wt	wt	N/A	N/A	Lt	ST	Removal	CRT	(+)	(+)	44.5151	1	34.8822	0
8119	35	M	OL	II	Group B	R132H	wt	Total 1p19q loss	Met	22.4394	wt	wt	No Del	100	Rt	ST-Frontal	Removal	None	(-)	(-)	33.6986	1	N/A	N/A
8120	47	M	GBM	IV	Group C	wt	wt	no loss	Met	17.0444	wt	wt	No Del	80	Rt	ST	Removal	CRT	(+)	(+)	16.3068	1	12.789	0
8121	85	F	AOA	III	Group D	wt	C228T	no loss	Un-Met	0.21	wt	wt	Homo Del	80	Rt	ST	Biopsy	Chemo only	(-)	(+)	1.64384	1	1.64384	1
8122	41	M	AA	III	Group C	wt	wt	no loss	Un-Met	3.5575	wt	wt	No Del	80	Rt	Thalamus	Biopsy	CRT	(+)	(+)	25.0849	1	25.0849	0
8123	77	M	GBM	IV	Group C	wt	wt	no loss	Met	66.5425	wt	wt	Hetero Del	90	Rt	ST-Frontal	Biopsy	Chemo only	(-)	(+)	8.74521	1	8.74521	1
8124	57	M	OL	II	Group A	R132H	C228T	Total 1p19q loss	Met	64.9144	wt	wt	Hetero Del	80	Rt	ST	Removal	CRT	(+)	(+)	25.874	1	23.1123	0
8125	31	M	AOA	III	Group B	R132H	wt	no loss	Met	46.5406	wt	wt	Hetero Del	90	Bilateral	ST-Frontal	Removal	CRT	(+)	(+)	3.84658	1	3.84658	1
8126	70	F	GBM	IV	Group D	wt	C228T	no loss	Un-Met	0	wt	wt	No Del	90	Lt	ST	Removal	Chemo only	(-)	(+)	3.02466	0	0.558904	0
8127	89	F	GBM	IV	Group C	wt	wt	no loss	Un-Met	0.426875	wt	wt	No Del	50	Lt	ST	Removal	None	(-)	(-)	0.920548	1	0.920548	1
8128	81	F	GBM	IV	Group D	wt	C228T	no loss	Un-Met	3.27375	wt	wt	Hetero Del	80	Rt	ST	Biopsy	CRT	(+)	(+)	2.8274	1	2.8274	1
8129	81	M	DA	II	Group C	wt	wt	no loss	Un-Met	7.49125	wt	wt	No Del	80	Rt	ST-Frontal	Biopsy	Chemo only	(-)	(+)	6.01644	1	6.01644	0
8130	61	F	DA	II	Group B	R132H	wt	no loss	Met	25.3731	wt	wt	No Del	100	Rt	ST-Frontal	Removal	Chemo only	(-)	(+)	22.7178	1	22.7178	1
8131	51	F	GBM	IV	Group D	wt	C250T	no loss	Un-Met	2.2425	wt	wt	No Del	80	Bilateral	ST-Frontal	Biopsy	CRT	(+)	(+)	1.77534	0	1.77534	0
8132	65	M	GBM	IV	Group D	wt	C228T	no loss	Un-Met	0.20625	wt	wt	Homo Del	80	Rt	ST	Removal	CRT	(+)	(+)	1.80822	1	1.80822	1
8133	36	M	AA	III	Group A	R132H	C250T	Total 1p19q loss	Met	83.3825	wt	wt	Homo Del	100	Lt	ST-Frontal	Removal	CRT	(+)	(+)	22.5863	1	22.5863	1
8134	22	F	OA	II	Group A	R132H	C228T	Total 1p19q loss	Met	67.5975	wt	wt	N/A	100	Lt	ST-Frontal	Biopsy	Chemo only	(-)	(+)	15.9123	1	15.9123	1
8135	71	M	GBM	IV	Group D	wt	C250T	no loss	Un-Met	4.41438	wt	wt	No Del	70	Rt	ST	Removal	CRT	(+)	(+)	6.54247	0	5.81918	0
8136	72	F	GBM	IV	Group D	wt	C228T	no loss	Met	26.1919	wt	wt	No Del	50	Rt	ST	Removal	Chemo only	(-)	(+)	7.16712	0	2.07123	0
8137	37	M	GBM	IV	Group B	R132H	wt	no loss	Un-Met	0.426875	wt	wt	Hetero Del	80	Lt	ST-Frontal	Removal	CRT	(+)	(+)	19.6274	1	19.6274	1
8139	31	M	GBM	IV	Group C	wt	wt	no loss	Un-Met	0.2275	wt	wt	N/A	80	N/A	ST	Removal	CRT	(+)	(+)	29.8849	0	21.5014	0
8140	67	F	AA	III	Group D	wt	C228T	no loss	Met	64.2244	wt	wt	Hetero Del	70	Lt	ST-Frontal	Removal	CRT	(+)	(+)	9.07397	1	9.07397	0
8141	72	F	AA	III	Group B	R132H	wt	no loss	Met	43.22	wt	wt	No Del	90	Rt	Inf	Biopsy	CRT	(+)	(+)	16.1096	1	16.1096	1
8142	43	F	AA	III	Group B	R132H	wt	no loss	Met	42.3175	wt	wt	No Del	100	Rt	ST-Frontal	Removal	None	(-)	(-)	23.3425	1	23.3425	1
8143	35	M	OA	II	Group A	R132H	C228T	Total 1p19q loss	Met	17.1525	wt	wt	No Del	100	Lt	ST-Frontal	Removal	None	(-)	(-)	22.7507	1	22.7507	1
8144	35	F	AOA	III	Group C	wt	wt	no loss	Un-Met	0.97	K27M	wt	Hetero Del	70	Lt	ST	Removal	CRT	(+)	(+)	20.4493	1	4.70137	0
8145	82	F	GBM	IV	Group C	wt	wt	no loss	Met	81.7113	wt	wt	Homo Del	50	Lt	ST-Frontal	Biopsy	CRT	(+)	(+)	9.36986	0	2.03836	1
8146	61	M	OA	II	Group A	R132H	C228T	Total 1p19q loss	Met	27.1269	wt	wt	No Del	100	Lt	ST-Frontal	Removal	None	(-)	(-)	20.4493	1	20.4493	1
8147	32	F	AOA	III	Group C	wt	wt	no loss	Met	18.5994	wt	wt	No Del	100	Rt	ST-Frontal	Removal	Chemo only	(-)	(+)	21.6	1	21.6	1
8148	45	F	GBM	IV	Group D	wt	C228T	no loss	Met	56.995	wt	wt	Homo Del	100	Lt	ST-Frontal	Removal	CRT	(+)	(+)	21.5342	1	6.70685	0
8149	74	F	GBM	IV	Group D	wt	C250T	no loss	Met	71.6306	wt	wt	No Del	70	Lt	ST	Removal	CRT	(+)	(+)	20.3507	1	17.1288	0
8150	70	M	GBM	IV	Group C	wt	wt	no loss	Met	17.3881	wt	wt	Hetero Del	80	Rt	ST-Frontal	Removal	CRT	(+)	(+)	18.937	1	12.6247	0
8151	25	F	AOA	III	Group A	R132H	C250T	Total 1p19q loss	Met	37.7212	wt	wt	No Del	100	Rt	ST-Frontal	Removal	None	(-)	(-)	19.0685	1	13.4795	0
8152	28	F	DA	II	Group B	R132H	wt	no loss	Met	18.1769	wt	wt	No Del	100	Rt	ST-Frontal	Removal	None	(-)	(-)	17.589	1	12.2959	0
8153	65	F	GBM	IV	Group C	wt	wt	no loss	Un-Met	2.95688	wt	wt	No Del	90	Rt	ST	Removal	CRT	(+)	(+)	15.8466	1	15.8466	1
8154	40	F	AOA	III	Group B	R132H	wt	no loss	Met	27.7681	wt	wt	No Del	100	Lt	ST-Frontal	Removal	None	(-)	(-)	12.9863	1	12.9863	1
8155	43	M	GBM	IV	Group A	R132H	C250T	no loss	Met	19.9919	wt	wt	Homo Del	40	Bilateral	ST-Frontal	Removal	CRT	(+)	(+)	15.6164	1	15.6164	1
8156	70	F	AOA	III	Group D	wt	C228T	no loss	Met	51.0619	wt	wt	No Del	90	Lt	ST-Frontal	Removal	CRT	(+)	(+)	12.1644	1	11.474	0
8157	67	M	GBM	IV	Group D	wt	C228T	no loss	Un-Met	0.76	wt	wt	Hetero Del	60	Rt	ST	Removal	CRT	(+)	(+)	4.33973	0	3.97808	0
8159	56	F	AO	III	Group A	R132H	C228T	Total 1p19q loss	Met	44.6444	wt	wt	No Del	100	Rt	ST-Frontal	Removal	None	(-)	(-)	8.84384	1	8.84384	1
8160	34	M	OL	II	Group A	R132H	C250T	Total 1p19q loss	Met	36.5962	HIST1H3B A76G	wt	No Del	70	Bilateral	ST-Frontal	Removal	Chemo only	(-)	(+)	2.79452	1	2.79452	1
8161	22	M	DA	II	Group C	wt	wt	no loss	Un-Met	11.5725	wt	wt	No Del	100	Lt	ST-Frontal	Removal	None	(-)	(-)	8.84384	1	8.84384	1
8162	61	M	AOA	III	Group B	R132H	wt	no loss	Met	26.3681	wt	wt	No Del	100	Lt	ST	Removal	None	(-)	(-)	8.25205	1	8.25205	1
8163	22	M	GBM	IV	Group C	wt	wt	no loss	Met	35.3569	wt	wt	No Del	100	Lt	ST	Removal	CRT	(+)	(+)	10.6849	1	10.6849	1
8164	57	M	AO	III	Group B	R132H	wt	Total 1p19q loss	Met	81.0256	wt	wt	Homo Del	90	Rt	ST	Removal	None	(-)	(-)	10.4219	1	10.4219	1
8165	74	M	AA	III	Group C	wt	wt	no loss	Un-Met	9.50937	wt	wt	Hetero Del	60	Mid	Inf	Removal	CRT	(+)	(+)	2.92603	1	2.72877	1
8166	47	F	GBM	IV	Group C	wt	wt	no loss	Met	30.1894	wt	wt	Homo Del	90	Bilateral	ST-Frontal	Removal	CRT	(+)	(+)	10.6521	1	10.6521	1
8168	18	M	GBM	IV	Group C	wt	wt	no loss	Un-Met	0.655	wt	wt	No Del	70	Rt	ST	Removal	CRT	(+)	(+)	9.92877	1	9.92877	1
8169	21	M	OA	II	Group B	R132H	wt	no loss	Met	28.8825	wt	wt	No Del	100	Rt	ST	Removal	None	(-)	(-)	30.0822	1	30.0822	1
8170	43	M	DA	II	Group B	R132H	wt	no loss	Met	20.9725	wt	wt	No Del	100	Lt	ST-Frontal	Removal	None	(-)	(-)	5.85205	1	5.85205	1
8171	74	M	GBM	IV	Group C	wt	wt	no loss	Un-Met	0.1625	K27M	wt	Hetero Del	70	Rt	Thalamus	Removal	RT only	(+)	(-)	8.02192	1	8.02192	1
8172	79	M	DA	II	Group C	wt	wt	no loss	Met	30.0369	wt	wt	No Del	90	Rt	ST-Frontal	Biopsy	RT only	(+)	(-)	6.24658	1	6.24658	1
8173	43	M	GBM	IV	Group C	wt	wt	no loss	Met	38.03	wt	wt	No Del	80	Lt	ST-Frontal	Removal	CRT	(+)	(+)	5.98356	1	5.98356	1
8174	68	F	GBM	IV	Group C	wt	wt	no loss	Met	29.1138	wt	wt	N/A	60	Rt	ST	Removal	CRT	(+)	(+)	5.85205	1	5.85205	1
8175	70	M	GBM	IV	Group D	wt	C250T	no loss	Met	67.7475	wt	wt	Homo Del	70	Mid	ST	Removal	Chemo only	(-)	(+)	4.76712	1	1.77534	0
8176	71	M	GBM	IV	Group C	wt	wt	no loss	Met	27.8837	wt	wt	N/A	90	Lt	ST	Removal	CRT	(+)	(+)	11.9671	0	2.56438	1
9001	57	M	AA	III	Group D	wt	C250T	no loss	Un-Met	0	wt	wt	N/A	80	Lt	ST	Removal	CRT	(+)	(+)	8.02192	0	6.18082	0
9002	45	M	GBM	IV	Group C	wt	wt	no loss	Un-Met	0	wt	wt	No Del	90	Lt	ST	Removal	CRT	(+)	(+)	86.8274	1	4.27397	0
9004	64	F	AOA	III	Group C	wt	wt	no loss	Un-Met	1.36563	wt	wt	N/A	100	Rt	ST-Frontal	Biopsy	CRT	(+)	(+)	54.0493	0	52.6685	0
9005	70	M	GBM	IV	Group C	wt	wt	no loss	N/A	N/A	wt	wt	No Del	60	Rt	ST-Frontal	Removal	CRT	(+)	(+)	2.10411	1	2.10411	1
9008	61	F	AOA	III	Group C	wt	wt	no loss	Un-Met	8.10812	wt	wt	N/A	60	Lt	Inf	Removal	CRT	(+)	(+)	12.4603	1	12.4603	1
9010	57	M	OA	II	Group B	R132H	wt	no loss	Un-Met	1.5725	N/A	N/A	N/A	100	Lt	ST-Frontal	Removal	None	(-)	(-)	37.4795	1	37.4795	1
9011	37	F	AOA	III	Group A	R132H	C228T	Total 1p19q loss	Met	35.8012	N/A	N/A	N/A	100	Lt	ST-Frontal	Removal	CRT	(+)	(+)	33.6	1	33.6	1
9012	40	M	AOA	III	Group C	wt	wt	no loss	Un-Met	0.473125	wt	wt	No Del	90	Lt	ST	Removal	CRT	(+)	(+)	21.7315	0	6.83836	0
9013	37	M	DA	II	Group B	R132H	wt	no loss	Un-Met	4.61	N/A	N/A	N/A	100	Rt	ST-Frontal	Removal	None	(-)	(-)	0.657534	1	0.657534	1
9018	38	M	OA	II	Group B	R132H	wt	no loss	Met	16.5556	N/A	N/A	N/A	90	Lt	ST-Frontal	Removal	None	(-)	(-)	20.0548	1	20.0548	1
9019	67	M	AA	III	Group C	wt	wt	no loss	Un-Met	0	K27M	wt	No Del	90	Lt	ST	Removal	CRT	(+)	(+)	9.46849	0	8.38356	0
9020	61	M	AOA	III	Group C	wt	wt	no loss	Un-Met	0	wt	wt	N/A	90	Rt	ST	Removal	CRT	(+)	(+)	22.6849	0	5.72055	0
9021	63	M	GBM	IV	Group D	wt	C228T	no loss	Un-Met	0	wt	wt	No Del	70	Lt	ST	Removal	CRT	(+)	(+)	12.789	0	10.8164	0
9022	61	M	GBM	IV	Group C	wt	wt	no loss	Un-Met	7.46563	wt	wt	N/A	80	Lt	ST	Removal	CRT	(+)	(+)	17.2274	0	12.3945	0
9024	78	M	GBM	IV	Group D	wt	C228T	N/A	Met	31.1737	wt	wt	N/A	60	Lt	ST-Frontal	Removal	N/A	N/A	N/A	1.18356	1	1.18356	1
9025	60	M	GBM	IV	Group C	wt	wt	no loss	Un-Met	0.404375	wt	wt	N/A	70	Lt	ST-Frontal	Removal	CRT	(+)	(+)	2.66301	1	2.66301	1
9026	43	M	GBM	IV	Group C	wt	wt	no loss	Un-Met	6.7	wt	wt	N/A	90	Lt	ST	Removal	CRT	(+)	(+)	65.1288	1	14.4329	0
9027	26	M	GBM	IV	Group D	wt	C228T	no loss	Un-Met	0.9	wt	V600E	N/A	100	Lt	ST	Removal	CRT	(+)	(+)	10.6521	0	7.2	0
9028	67	F	GBM	IV	Group D	wt	C250T	no loss	Un-Met	13.695	wt	wt	N/A	90	Bilateral	ST-Frontal	Removal	CRT	(+)	(+)	23.6712	1	23.6712	1
9029	64	M	GBM	IV	Group D	wt	C228T	no loss	Un-Met	0	wt	wt	No Del	80	Rt	ST	Removal	CRT	(+)	(+)	10.1918	0	5.2274	0
9031	54	M	GBM	IV	Group D	wt	C228T	no loss	Un-Met	9.76687	wt	wt	N/A	90	Rt	ST-Frontal	Removal	CRT	(+)	(+)	16.3726	0	12.1315	0
9032	68	M	GBM	IV	Group D	wt	C250T	no loss	Un-Met	0	wt	wt	N/A	90	Lt	ST	Removal	CRT	(+)	(+)	6.54247	1	4.17534	0
9034	63	F	GBM	IV	Group C	wt	wt	no loss	Un-Met	0	wt	wt	N/A	70	Lt	ST	Removal	CRT	(+)	(+)	52.3726	1	14.4	0
9035	40	M	GBM	IV	Group C	wt	wt	no loss	Met	23.2713	wt	wt	Hetero Del	40	Rt	Inf	Removal	CRT	(+)	(+)	2.26849	1	2.26849	1
9037	49	F	GBM	IV	Group C	wt	wt	no loss	Un-Met	8.28375	wt	V600E	N/A	90	Lt	ST	Removal	CRT	(+)	(+)	49.7096	1	2.99178	0
9038	62	F	GBM	IV	Group C	wt	wt	no loss	Un-Met	0.632857	wt	wt	N/A	50	Rt	ST-Frontal	Removal	CRT	(+)	(+)	8.31781	0	2.03836	0
9039	68	F	GBM	IV	Group D	wt	C228T	no loss	Un-Met	0	wt	wt	N/A	100	Lt	ST	Removal	CRT	(+)	(+)	17.2932	0	2.9589	0
9040	47	M	AA	III	Group C	wt	wt	no loss	Un-Met	13.3294	wt	wt	N/A	20	Lt	ST	Removal	CRT	(+)	(+)	10.4548	0	2.46575	0
9041	56	M	GBM	IV	Group C	wt	wt	no loss	Un-Met	0	wt	wt	N/A	50	N/A	Inf	Removal	CRT	(+)	(+)	3.18904	1	0.591781	0
9042	64	F	GBM	IV	Group D	wt	C228T	no loss	Met	45.7831	wt	wt	N/A	40	Lt	ST-Frontal	Removal	CRT	(+)	(+)	44.2192	1	8.6137	0
9043	77	M	GBM	IV	Group D	wt	C250T	no loss	Un-Met	0	wt	wt	Homo Del	80	Lt	ST-Frontal	Removal	CRT	(+)	(+)	16.1425	0	16.1425	0
9044	61	F	GBM	IV	Group C	wt	wt	no loss	Un-Met	0	wt	V600E	N/A	90	Rt	ST	Removal	CRT	(+)	(+)	10.389	1	10.389	1
9045	75	F	GBM	IV	Group D	wt	C228T	no loss	Un-Met	0	wt	wt	Homo Del	80	N/A	ST	Biopsy	CRT	(+)	(+)	3.32055	1	3.32055	1
9046	59	M	GBM	IV	Group D	wt	C228T	no loss	Un-Met	0	wt	wt	N/A	90	Rt	ST-Frontal	Removal	CRT	(+)	(+)	11.0795	0	5.29315	0
9047	75	M	GBM	IV	Group C	wt	wt	no loss	Met	39.0088	wt	wt	No Del	40	Lt	ST	Removal	CRT	(+)	(+)	2.07123	1	2.07123	1
9048	59	F	GBM	IV	Group D	wt	C228T	no loss	Un-Met	0	wt	wt	N/A	90	Lt	ST	Removal	CRT	(+)	(+)	12.263	0	1.87397	0
9049	28	F	GBM	IV	Group C	wt	wt	no loss	Un-Met	2.18063	wt	wt	N/A	100	Rt	ST-Frontal	Removal	CRT	(+)	(+)	33.9288	1	33.9288	1
9050	39	M	GBM	IV	Group C	wt	wt	no loss	Un-Met	0	wt	wt	N/A	80	Rt	ST	Removal	CRT	(+)	(+)	10.7507	1	2.10411	0
9051	60	F	GBM	IV	Group D	wt	C228T	no loss	Met	42.4625	wt	wt	N/A	70	Lt	ST	Removal	CRT	(+)	(+)	29.4575	1	26.4658	0
9052	59	M	GBM	IV	Group C	wt	wt	no loss	Un-Met	0.19625	wt	wt	N/A	80	Rt	ST	Removal	CRT	(+)	(+)	12.5918	1	10.2575	0
9053	55	M	GBM	IV	Group D	wt	C228T	no loss	Un-Met	10.1988	wt	wt	N/A	80	Lt	ST	Removal	CRT	(+)	(+)	25.6767	0	13.5123	0
9054	63	M	GBM	IV	Group D	wt	C250T	no loss	Un-Met	1.28867	wt	wt	N/A	70	Rt	ST	Removal	CRT	(+)	(+)	4.04384	0	N/A	N/A
9055	77	M	GBM	IV	Group C	wt	wt	no loss	Un-Met	0	wt	wt	Homo Del	90	Lt	ST	Removal	CRT	(+)	(+)	9.89589	1	9.89589	1
9056	59	F	GBM	IV	Group C	wt	wt	no loss	Met	39.9381	wt	wt	N/A	80	Rt	ST	Removal	CRT	(+)	(+)	17.1288	1	3.64932	0
9057	61	M	AA	III	Group C	wt	wt	no loss	Un-Met	2.12938	wt	wt	N/A	60	Lt	ST	Biopsy	CRT	(+)	(+)	6.01644	1	6.01644	1
9059	81	M	GBM	IV	Group D	wt	C228T	no loss	Un-Met	0.4225	wt	wt	Homo Del	80	Lt	ST	Removal	CRT	(+)	(+)	7.26575	1	0.920548	0
9060	54	F	GBM	IV	Group C	wt	wt	no loss	Un-Met	0.55375	wt	wt	N/A	70	Rt	ST	Removal	CRT	(+)	(+)	8.05479	0	N/A	N/A
9061	79	F	GBM	IV	Group C	wt	wt	no loss	Un-Met	1.76688	wt	wt	No Del	90	Lt	ST	Removal	CRT	(+)	(+)	35.5726	1	35.5726	1
9062	75	M	GBM	IV	Group C	wt	wt	no loss	Un-Met	0	wt	wt	Homo Del	80	Rt	ST	Removal	CRT	(+)	(+)	15.189	0	8.05479	0
9067	54	M	OL	II	Group B	R132H	wt	Total 1p19q loss	Met	17.2506	N/A	N/A	N/A	100	Rt	ST-Frontal	Removal	CRT	(+)	(+)	25.4137	1	25.4137	1
9070	44	F	OL	II	Group B	R132H	wt	no loss	Un-Met	10.7613	N/A	N/A	N/A	100	Lt	ST	Removal	RT only	(+)	(-)	38.4	1	38.4	1
9071	23	F	OA	II	Group A	R132H	C250T	Total 1p19q loss	Met	21.6913	N/A	N/A	N/A	90	Rt	ST-Frontal	Biopsy	CRT	(+)	(+)	39.5836	1	39.5836	1
9072	19	M	OA	II	Group B	R132H	wt	no loss	Un-Met	1.79313	N/A	N/A	N/A	100	Rt	ST	Removal	None	(-)	(-)	29.5562	1	29.5562	1
9073	31	M	AOA	III	Group B	R132H	wt	no loss	Met	19.6681	N/A	N/A	N/A	70	Lt	ST-Frontal	Biopsy	CRT	(+)	(+)	68.6137	1	26.7288	0
9074	26	M	AO	III	Group A	R132H	C228T	Total 1p19q loss	Un-Met	4.03437	N/A	N/A	N/A	100	Lt	ST-Frontal	Removal	Chemo only	(-)	(+)	50.2027	1	28.3068	0
9075	77	F	AOA	III	Group C	wt	wt	no loss	Un-Met	0	wt	wt	N/A	70	Rt	ST-Frontal	Removal	CRT	(+)	(+)	1.93973	1	1.93973	1
9076	43	F	OL	II	Group A	R132H	C228T	Total 1p19q loss	Met	23.0637	N/A	N/A	N/A	100	Lt	ST-Frontal	Removal	None	(-)	(-)	25.5123	1	25.5123	1
9079	47	M	OA	II	Group C	wt	wt	no loss	Met	23.0637	wt	wt	N/A	100	Rt	ST	Removal	Chemo only	(-)	(+)	29.4247	1	29.4247	1
9080	62	F	OL	II	Group A	R132H	C250T	Total 1p19q loss	Met	42.0831	N/A	N/A	N/A	90	Rt	ST-Frontal	Removal	CRT	(+)	(+)	28.7342	1	28.7342	1
*Group A, IDH mut/ TERTmut; Group B, IDH mut/ TERT wt; Group C, IDH wt/ TERT wt; Group D, IDH mut/ TERT mut
AA, anaplastic astrocytoma; AO, anaplastic oligodendroglioma; AOA, anaplastic oligoastrocytoma; Chemo, Chemotherapy; CRT, chemoradiotherapy; DA, diffuse astrocytoma; Del, Deletion; F, Female; GBM, glioblastoma; Hetero, Heterozygous; Homo, Homozygous; Lt, left; N/A, not available; KPS, Karnofsky Performance Status; M, Male; Met, methylated; OA, oligoastrocytoma; OL, oligodendrolioma; OS, overall s…

## Sheet: Table. S2
Supplementary Table S2. Molecular and clinical characteristics of GBM cohort (n=453)
Pub ID	Cohort	Age	Sex	Histology	WHO grade	Molecular group*	IDH1/2	TERT	1p19q	MGMT	MGMT (%)	H3.3/H3.1 mutation	BRAF (V600)	CDKN2A	KPS	Laterality	Location	Surgery	RT dose	Upfront Bev	OS (month)	OS censor (censor 1; dead 0)	PFS (month)	PFS censor (censor 1; rec or dead 0)
1001	Cohort 1	58	M	GBM	IV	Group D	wt	C250T	no loss	Un-Met	2.18125	wt	wt	N/A	80	Lt	ST-Frontal	Removal	60	no	16.2082	0	14.8274	0
1038	Cohort 1	79	F	GBM	IV	Group D	wt	C228T	no loss	Un-Met	0	wt	wt	N/A	70	Rt	ST	Removal	60	no	8.02192	0	5.09589	0
1063	Cohort 1	58	M	GBM	IV	Group D	wt	C228T	no loss	Met	32.9744	wt	wt	N/A	80	Bil	ST-Frontal	Biopsy	60	no	19.5616	0	6.04932	0
1083	Cohort 1	68	M	GBM	IV	Group C	wt	wt	no loss	Un-Met	7.2025	wt	wt	N/A	60	Lt	ST-Frontal	Biopsy	60	no	12.9205	0	1.80822	0
1086	Cohort 1	47	M	GBM	IV	Group D	wt	C250T	no loss	Un-Met	0.79	wt	wt	N/A	90	Rt	ST	Removal	60	no	41.2932	0	24.4603	0
1097	Cohort 1	57	M	GBM	IV	Group D	wt	C228T	no loss	Un-Met	15.9819	N/A	N/A	N/A	70	Lt	ST-Frontal	Biopsy	60	no	7.72603	0	7.72603	0
1108	Cohort 1	77	M	GBM	IV	Group C	wt	wt	no loss	Met	71.1487	wt	wt	N/A	60	N/A	Inf	Removal	60	no	3.35342	0	2.53151	0
1128	Cohort 1	74	F	GBM	IV	Group D	wt	C250T	no loss	Un-Met	0.25875	wt	wt	N/A	60	Lt	ST	Removal	60	no	5.32603	0	2.8274	0
1145	Cohort 1	71	M	GBM	IV	Group D	wt	C228T	no loss	Un-Met	2.4125	wt	wt	N/A	80	Rt	ST	Removal	60	no	20.5151	0	18.8712	0
1146	Cohort 1	64	M	GBM	IV	Group D	wt	C228T	no loss	Un-Met	2.28563	wt	wt	N/A	60	Lt	ST-Frontal	Removal	60	no	7.7589	0	2.72877	0
1156	Cohort 1	66	M	GBM	IV	Group C	wt	wt	no loss	Un-Met	0	wt	wt	N/A	70	Rt	ST-Frontal	Removal	60	no	14.4658	0	7.85753	0
1161	Cohort 1	54	F	GBM	IV	Group D	wt	C250T	no loss	Met	17.4375	wt	wt	N/A	90	Lt	ST	Removal	60	no	75.7479	1	24.526	0
1193	Cohort 1	31	M	GBM	IV	Group C	wt	wt	no loss	Un-Met	0	wt	wt	N/A	90	Rt	ST	Removal	60	no	22.9808	0	12.9205	0
1194	Cohort 1	60	M	GBM	IV	Group D	wt	C228T	no loss	Un-Met	10.4319	wt	wt	N/A	70	Lt	ST	Removal	60	no	19.5945	0	17.326	0
1199	Cohort 1	61	M	GBM	IV	Group D	wt	C250T	no loss	Met	50.0763	wt	wt	N/A	90	N/A	ST	Removal	60	no	69.7644	1	69.7644	1
1202	Cohort 1	68	F	GBM	IV	Group D	wt	C228T	no loss	Un-Met	3.15875	wt	wt	N/A	60	Rt	ST-Frontal	Removal	60	no	16.1096	0	5.32603	0
1239	Cohort 1	70	F	GBM	IV	Group D	wt	C250T	no loss	Un-Met	0	wt	wt	N/A	70	Rt	ST	Removal	60	no	10.2904	0	7.39726	0
1241	Cohort 1	65	M	GBM	IV	Group C	wt	wt	no loss	Un-Met	2.16187	wt	wt	N/A	80	Rt	ST	Removal	60	no	14.4329	0	8.35068	0
1266	Cohort 1	57	M	GBM	IV	Group C	wt	wt	no loss	Un-Met	1.31812	wt	wt	N/A	90	Rt	ST	Removal	60	no	23.2438	0	11.0466	0
1273	Cohort 1	42	M	GBM	IV	Group C	wt	wt	no loss	Un-Met	0	wt	wt	N/A	80	Lt	ST-Frontal	Removal	60	no	10.0932	0	5.98356	0
1286	Cohort 1	37	F	GBM	IV	Group D	wt	C228T	no loss	Un-Met	1.27937	wt	wt	N/A	90	Rt	ST	Removal	60	no	7.85753	0	2.86027	0
1294	Cohort 1	63	M	GBM	IV	Group D	wt	C228T	no loss	Un-Met	2.0525	wt	wt	No Del	70	Rt	ST-Frontal	Biopsy	60	no	11.6712	0	8.15342	0
1304	Cohort 1	73	M	GBM	IV	Group D	wt	C228T	no loss	Un-Met	0.516875	wt	wt	N/A	80	Lt	ST	Removal	60	no	8.02192	0	7.10137	0
1342	Cohort 1	39	F	GBM	IV	Group C	wt	wt	no loss	Un-Met	0	K27M	wt	N/A	70	N/A	Thalamus	Removal	60	no	10.4219	0	4.01096	0
1347	Cohort 1	58	M	GBM	IV	Group D	wt	C228T	no loss	Met	50.9863	wt	wt	N/A	80	Rt	ST	Removal	60	yes	40.8329	0	8.81096	0
1369	Cohort 1	27	M	GBM	IV	Group C	wt	wt	no loss	Un-Met	0	K27M	wt	No Del	60	Lt	Inf	Removal	60	no	3.84658	0	3.84658	0
1415	Cohort 1	64	F	GBM	IV	Group D	wt	C250T	no loss	Met	39.0831	wt	wt	N/A	70	Rt	ST-Frontal	Removal	60	no	42.1479	1	42.1479	1
1433	Cohort 1	61	M	GBM	IV	Group D	wt	C250T	no loss	Un-Met	0	wt	wt	N/A	80	Lt	ST	Removal	60	no	5.72055	0	3.05753	0
1445	Cohort 1	57	F	GBM	IV	Group D	wt	C228T	no loss	Un-Met	0	wt	wt	N/A	80	Rt	ST-Frontal	Removal	60	no	19.6603	0	6.57534	0
1551	Cohort 1	56	F	GBM	IV	Group D	wt	C228T	no loss	Un-Met	5.65125	wt	wt	N/A	80	Mid	ST	Removal	60	no	10.9808	0	8.54795	0
1552	Cohort 1	68	F	GBM	IV	Group D	wt	C228T	no loss	Un-Met	0.56	wt	wt	N/A	80	Rt	ST	Removal	60	no	15.4192	0	3.78082	0
1564	Cohort 1	64	M	GBM	IV	Group D	wt	C228T	no loss	Met	20.7875	wt	wt	N/A	90	Rt	ST-Frontal	Removal	60	no	24.2959	1	8.44932	0
1610	Cohort 1	53	M	GBM	IV	Group D	wt	C228T	no loss	Un-Met	0	wt	wt	N/A	90	Rt	ST	Removal	60	no	19.3644	1	16.6685	0
2001	Cohort 1	54	M	GBM	IV	Group D	wt	C228T	no loss	Un-Met	0	wt	wt	No Del	70	Lt	ST	Removal	50	no	9.73151	0	3.78082	0
2002	Cohort 1	54	F	GBM	IV	Group C	wt	wt	no loss	Un-Met	0.318125	wt	V600E	No Del	100	Lt	ST	Removal	50	no	47.9014	0	10.5534	0
2003	Cohort 1	62	F	GBM	IV	Group D	wt	C228T	no loss	Met	61.3281	wt	wt	Homo Del	80	Rt	ST	Biopsy	54	no	11.8356	0	5.29315	0
2005	Cohort 1	64	M	GBM	IV	Group C	wt	wt	no loss	Un-Met	0	wt	wt	No Del	90	Lt	ST	Removal	56	no	12.9205	0	7.56164	0
2006	Cohort 1	36	F	GBM	IV	Group C	wt	wt	no loss	Un-Met	7.63563	K27M	wt	No Del	90	Bil	ST	Biopsy	54	no	25.3479	0	10.7507	0
2007	Cohort 1	61	F	GBM	IV	Group D	wt	C228T	no loss	Met	23.7944	wt	wt	Homo Del	70	Rt	ST	Removal	54	no	22.2904	0	8.64658	0
2008	Cohort 1	47	M	GBM	IV	Group D	wt	C228T	no loss	Met	20.17	wt	wt	No Del	90	Lt	ST	Removal	54	no	29.4904	1	2.00548	0
2010	Cohort 1	61	F	GBM	IV	Group C	wt	wt	no loss	Un-Met	9.64625	wt	wt	No Del	90	Rt	ST	Removal	54	no	24.8877	1	24.8877	1
2011	Cohort 1	70	F	GBM	IV	Group D	wt	C228T	no loss	Un-Met	0.47375	wt	wt	Homo Del	80	Lt	ST	Removal	60	no	6.34521	0	3.78082	0
2012	Cohort 1	66	M	GBM	IV	Group D	wt	C228T	no loss	Un-Met	0	wt	wt	Homo Del	70	Lt	ST-Frontal	Biopsy	60	no	6.80548	0	3.87945	1
2013	Cohort 1	56	M	GBM	IV	Group D	wt	C250T	no loss	Un-Met	0	wt	N/A	Homo Del	100	Rt	ST	Removal	54	no	14.0055	0	5.75342	0
2015	Cohort 1	62	M	GBM	IV	Group D	wt	C228T	no loss	Met	54.3544	wt	wt	Homo Del	40	Rt	ST	Removal	50	no	35.9671	0	24.3945	0
2019	Cohort 1	70	M	GBM	IV	Group C	wt	wt	no loss	Met	77.4681	wt	V600E	Homo Del	70	Lt	ST-Frontal	Removal	50	no	26.3014	0	14.8932	0
2022	Cohort 1	44	F	GBM	IV	Group C	wt	wt	no loss	Met	30.2588	wt	wt	Homo Del	60	Lt	ST	Biopsy	54	no	9.66575	0	8.31781	0
2026	Cohort 1	62	M	GBM	IV	Group C	wt	wt	no loss	Un-Met	0.70125	wt	wt	No Del	60	Lt	ST	Removal	60	no	16.3397	0	2.9589	0
2062	Cohort 1	54	M	GBM	IV	Group C	wt	wt	no loss	Un-Met	0	wt	wt	No Del	70	Lt	ST-Frontal	Removal	54	no	5.19452	1	5.19452	1
3002	Cohort 1	69	F	GBM	IV	Group C	wt	wt	no loss	Un-Met	0	wt	wt	N/A	80	Lt	ST-Frontal	Removal	60	no	8.1863	1	7.89041	0
3010	Cohort 1	54	F	GBM	IV	Group D	wt	C228T	no loss	Met	32.05	wt	wt	Homo Del	50	Lt	ST-Frontal	Removal	60	no	89.7205	1	89.7205	1
3011	Cohort 1	58	M	GBM	IV	Group C	wt	wt	no loss	Un-Met	1.17	wt	wt	No Del	90	Rt	ST	Removal	60	no	90.9699	1	90.9699	1
3012	Cohort 1	64	M	GBM	IV	Group C	wt	wt	no loss	Un-Met	0	wt	wt	Homo Del	70	Bil	ST-Frontal	Removal	54	no	8.31781	0	5.06301	0
3013	Cohort 1	73	M	GBM	IV	Group C	wt	wt	no loss	Un-Met	15.4644	wt	wt	Hetero Del	70	Lt	ST-Frontal	Removal	64	no	83.8356	1	83.8356	1
3014	Cohort 1	78	M	GBM	IV	Group D	wt	C228T	no loss	Met	42.4456	wt	wt	Homo Del	80	Lt	ST	Removal	60	no	5.29315	1	5.29315	1
3016	Cohort 1	73	M	GBM	IV	Group D	wt	C228T	no loss	Un-Met	0.785625	wt	wt	Homo Del	60	Rt	ST	Removal	60	no	4.40548	1	4.40548	1
3026	Cohort 1	41	M	GBM	IV	Group D	wt	C228T	no loss	Un-Met	1.00562	wt	wt	Homo Del	90	Bil	ST	Removal	60	no	15.2219	0	10.6849	0
3029	Cohort 1	50	F	GBM	IV	Group D	wt	C250T	no loss	Un-Met	0	wt	wt	No Del	80	Lt	ST	Removal	60	no	15.1562	0	N/A	N/A
3034	Cohort 1	63	M	GBM	IV	Group D	wt	C250T	no loss	Met	40.1525	wt	wt	Homo Del	80	Rt	ST	Removal	60	no	16.3068	0	11.474	0
3036	Cohort 1	66	M	GBM	IV	Group D	wt	C228T	no loss	Un-Met	0.74125	wt	wt	Hetero Del	80	Lt	ST	Removal	60	no	8.6137	0	3.71507	0
3039	Cohort 1	55	F	GBM	IV	Group C	wt	wt	no loss	Un-Met	1.74937	wt	wt	No Del	100	Lt	ST	Removal	60	no	14.7616	0	1.93973	0
3046	Cohort 1	68	F	GBM	IV	Group D	wt	C228T	no loss	Un-Met	5.77937	wt	wt	No Del	90	Lt	ST	Removal	60	no	35.7041	1	21.0411	0
3047	Cohort 1	40	F	GBM	IV	Group D	wt	C228T	no loss	Un-Met	6.12	wt	wt	No Del	50	Lt	ST-Frontal	Removal	52	no	6.14795	1	5.2274	0
3049	Cohort 1	55	F	GBM	IV	Group D	wt	C228T	no loss	Met	59.8225	wt	wt	No Del	100	Lt	ST-Frontal	Removal	60	no	35.8356	1	35.8356	1
3050	Cohort 1	63	M	GBM	IV	Group C	wt	wt	no loss	Un-Met	0.3275	wt	wt	No Del	90	Bil	ST-Frontal	Removal	60	no	13.5452	0	11.7041	0
3051	Cohort 1	54	F	GBM	IV	Group C	wt	wt	no loss	Un-Met	1.43687	wt	wt	No Del	80	Lt	ST-Frontal	Removal	60	no	34.6849	1	13.3151	0
3053	Cohort 1	64	F	GBM	IV	Group C	wt	wt	no loss	Un-Met	0.2575	wt	wt	No Del	70	Rt	ST-Frontal	Removal	60	no	12.1644	0	9.89589	0
3054	Cohort 1	56	M	GBM	IV	Group D	wt	C228T	no loss	Un-Met	0	wt	wt	Homo Del	80	Lt	ST	Removal	60	no	16.3726	0	7.39726	0
3055	Cohort 1	39	M	GBM	IV	Group D	wt	C228T	no loss	Un-Met	0.203125	wt	wt	Homo Del	60	Rt	ST-Frontal	Removal	60	no	14.5973	0	6.67397	0
3056	Cohort 1	63	F	GBM	IV	Group D	wt	C228T	no loss	Un-Met	1.1325	wt	wt	No Del	70	Rt	ST	Removal	60	no	11.0466	1	3.84658	0
4025	Cohort 1	76	M	GBM	IV	Group D	wt	C250T	no loss	Un-Met	0.77	wt	wt	Homo Del	40	Lt	ST-Frontal	Removal	60	no	1.87397	1	1.87397	1
4036	Cohort 1	73	F	GBM	IV	Group C	wt	wt	no loss	Met	16.9062	wt	wt	No Del	70	Rt	ST-Frontal	Removal	60	no	23.737	0	13.2164	1
4056	Cohort 1	57	F	GBM	IV	Group D	wt	C228T	no loss	Met	24.4488	wt	wt	No Del	70	Lt	ST-Frontal	Biopsy	60	no	18.6082	0	10.9808	0
4057	Cohort 1	69	M	GBM	IV	Group D	wt	C228T	no loss	Un-Met	0.255	wt	wt	Hetero Del	70	Rt	ST-Frontal	Removal	60	no	53.7863	0	40.6027	0
4059	Cohort 1	44	M	GBM	IV	Group D	wt	C228T	no loss	Un-Met	2.65467	wt	wt	Homo Del	70	Lt	ST	Removal	60	no	26.0384	0	14.0384	0
4060	Cohort 1	59	F	GBM	IV	Group D	wt	C250T	no loss	Met	32.4569	wt	V600E	Homo Del	90	Lt	ST-Frontal	Removal	60	no	17.2603	0	7.29863	0
4061	Cohort 1	54	F	GBM	IV	Group C	wt	wt	no loss	Un-Met	3.92313	wt	wt	Homo Del	70	Lt	ST	Removal	60	no	14.6959	0	10.6521	0
4062	Cohort 1	80	F	GBM	IV	Group D	wt	C228T	no loss	Met	49.955	N/A	N/A	Hetero Del	80	Lt	ST	Removal	60	no	20.4164	1	20.4164	1
4063	Cohort 1	77	F	GBM	IV	Group D	wt	C250T	no loss	Met	63.8412	wt	wt	Homo Del	50	Rt	ST	Removal	60	no	70.6521	1	63.0575	0
4064	Cohort 1	23	F	GBM	IV	Group C	wt	wt	no loss	Un-Met	11.8756	K27M	wt	No Del	90	Rt	Thalamus	Removal	60	no	48.1644	1	3.64932	0
4067	Cohort 1	59	F	GBM	IV	Group D	wt	C228T	no loss	Un-Met	0	wt	wt	Homo Del	80	Lt	ST-Frontal	Removal	60	no	14.7616	0	5.55616	0
4068	Cohort 1	56	F	GBM	IV	Group D	wt	C228T	no loss	Un-Met	3.95938	wt	wt	No Del	90	Rt	ST-Frontal	Removal	60	no	14.8932	0	6.37808	0
4070	Cohort 1	69	M	GBM	IV	Group C	wt	wt	no loss	Un-Met	1.53625	wt	wt	No Del	90	Rt	ST	Removal	60	no	26.4986	0	9.20548	0
4071	Cohort 1	78	M	GBM	IV	Group C	wt	wt	no loss	Met	22.8338	wt	wt	Homo Del	70	Lt	ST	Removal	60	yes	11.7699	1	11.7699	1
4072	Cohort 1	57	F	GBM	IV	Group D	wt	C228T	no loss	Un-Met	2.53375	wt	wt	Homo Del	70	Rt	ST	Removal	60	no	21.863	0	10.5863	0
4073	Cohort 1	68	M	GBM	IV	Group D	wt	C228T	no loss	Un-Met	0	wt	wt	No Del	70	Rt	ST	Removal	60	no	21.9616	0	7.2	0
4074	Cohort 1	63	F	GBM	IV	Group D	wt	C228T	no loss	Met	60.8387	wt	wt	Hetero Del	70	Lt	ST	Removal	60	no	7.66027	0	3.09041	0
4076	Cohort 1	68	F	GBM	IV	Group D	wt	C228T	no loss	Met	50.3206	wt	wt	Homo Del	90	Rt	ST	Removal	60	yes	53.1616	1	29.5233	0
4078	Cohort 1	60	M	GBM	IV	Group C	wt	wt	no loss	Met	29.3119	wt	wt	No Del	70	Lt	ST-Frontal	Removal	60	no	13.611	0	9.83014	0
4079	Cohort 1	70	M	GBM	IV	Group C	wt	wt	no loss	Un-Met	1.32187	wt	wt	No Del	70	Rt	ST	Removal	60	no	20.811	0	4.83288	0
4080	Cohort 1	75	F	GBM	IV	Group C	wt	wt	no loss	Met	66.1056	wt	wt	No Del	80	Lt	ST	Removal	60	no	17.8192	0	8.51507	0
4081	Cohort 1	55	M	GBM	IV	Group D	wt	C228T	no loss	Un-Met	1.83188	wt	wt	No Del	70	Rt	ST	Removal	60	no	8.08767	0	3.91233	0
4082	Cohort 1	64	M	GBM	IV	Group D	wt	C228T	no loss	Un-Met	0.6475	wt	wt	Homo Del	90	Bil	ST-Frontal	Removal	60	no	8.97534	0	1.90685	0
4083	Cohort 1	39	M	GBM	IV	Group D	wt	C250T	no loss	Un-Met	3.1475	wt	wt	Homo Del	50	Lt	ST-Frontal	Removal	60	no	30.0822	0	23.0137	0
4084	Cohort 1	43	M	GBM	IV	Group D	wt	C228T	no loss	Un-Met	0.39	wt	wt	No Del	80	Rt	ST	Removal	60	no	15.8137	0	5.45753	0
4086	Cohort 1	70	F	GBM	IV	Group C	wt	wt	no loss	Met	16.2319	wt	wt	No Del	70	Rt	ST-Frontal	Removal	60	no	7.85753	1	5.58904	0
4087	Cohort 1	65	M	GBM	IV	Group D	wt	C250T	no loss	Met	17.5987	wt	wt	Hetero Del	80	Lt	ST	Removal	60	no	22.0932	1	4.96438	0
4088	Cohort 1	69	F	GBM	IV	Group D	wt	C228T	no loss	Met	41.3325	wt	wt	Homo Del	70	Lt	ST-Frontal	Biopsy	60	no	5.42466	0	2.9589	0
4090	Cohort 1	42	M	GBM	IV	Group D	wt	C228T	no loss	Un-Met	6.41375	wt	wt	No Del	60	Bil	ST-Frontal	Removal	56	no	17.2274	0	9.13973	0
4091	Cohort 1	63	M	GBM	IV	Group D	wt	C228T	no loss	Un-Met	0	wt	wt	No Del	90	Rt	ST	Removal	60	no	15.7808	0	6.7726	0
4093	Cohort 1	52	M	GBM	IV	Group C	wt	wt	no loss	Met	50.2737	wt	wt	No Del	90	Rt	ST-Frontal	Removal	60	no	33.2712	1	19.726	0
4094	Cohort 1	71	M	GBM	IV	Group D	wt	C228T	no loss	Un-Met	0.444375	wt	wt	Hetero Del	80	Rt	ST	Removal	60	no	11.1123	1	1.18356	0
4095	Cohort 1	48	M	GBM	IV	Group D	wt	C228T	no loss	Un-Met	0	wt	wt	Hetero Del	90	Rt	ST	Removal	60	no	22.9479	0	14.7288	0
4096	Cohort 1	76	M	GBM	IV	Group D	wt	C228T	no loss	Met	45.9838	wt	wt	Homo Del	80	Lt	Thalamus	Biopsy	60	no	15.7808	0	3.91233	0
4097	Cohort 1	61	M	GBM	IV	Group D	wt	C228T	no loss	Un-Met	13.0938	wt	wt	No Del	90	Rt	ST	Removal	60	no	29.5562	1	2.03836	0
4098	Cohort 1	63	M	GBM	IV	Group D	wt	C228T	no loss	Met	43.6519	wt	wt	No Del	70	Rt	ST	Removal	60	no	28.4712	1	8.74521	0
4100	Cohort 1	71	F	GBM	IV	Group D	wt	C228T	no loss	Un-Met	0.93	wt	wt	Homo Del	90	Rt	ST-Frontal	Removal	60	no	15.4521	0	7.59452	0
4101	Cohort 1	53	M	GBM	IV	Group D	wt	C228T	no loss	Un-Met	0	wt	wt	No Del	90	Rt	ST-Frontal	Removal	60	no	15.5178	0	6.01644	0
4102	Cohort 1	61	M	GBM	IV	Group D	wt	C228T	no loss	Un-Met	1.4	wt	wt	Hetero Del	70	Rt	ST	Removal	60	no	1.90685	1	1.90685	1
4103	Cohort 1	56	F	GBM	IV	Group C	wt	wt	no loss	Met	31.3781	wt	wt	Hetero Del	80	Lt	ST	Removal	60	no	21.6658	1	12.6247	0
4104	Cohort 1	63	F	GBM	IV	Group D	wt	C228T	no loss	Met	42.0138	wt	wt	Homo Del	70	Rt	ST-Frontal	Removal	60	no	25.9726	1	23.6712	0
4105	Cohort 1	61	F	GBM	IV	Group D	wt	C228T	no loss	Met	21.9969	wt	wt	Hetero Del	90	Bil	ST-Frontal	Removal	50	no	17.4575	1	2.72877	0
4106	Cohort 1	59	F	GBM	IV	Group D	wt	C228T	no loss	Un-Met	0.276875	wt	wt	Hetero Del	90	Rt	ST	Removal	60	no	18.8384	0	1.67671	0
4107	Cohort 1	63	M	GBM	IV	Group D	wt	C228T	no loss	Un-Met	0.846875	wt	wt	No Del	90	Rt	ST	Removal	60	no	18.5096	1	10.6521	0
4110	Cohort 1	63	M	GBM	IV	Group C	wt	wt	no loss	Un-Met	0.6525	wt	wt	No Del	80	Rt	ST-Frontal	Removal	60	no	16.0438	1	15.8137	0
4111	Cohort 1	63	M	GBM	IV	Group C	wt	wt	no loss	Met	54.0488	wt	wt	Homo Del	80	Lt	ST	Removal	60	no	13.3808	1	5.98356	0
4112	Cohort 1	22	F	GBM	IV	Group C	wt	wt	no loss	Met	59.6238	K27M	wt	No Del	70	Rt	Thalamus	Removal	60	yes	3.12329	1	3.12329	1
5039	Cohort 1	43	M	GBM	IV	Group C	wt	wt	no loss	Un-Met	0.588125	wt	wt	N/A	80	Lt	ST-Frontal	Removal	60	no	30.6411	0	17.4575	0
5041	Cohort 1	38	M	GBM	IV	Group C	wt	wt	no loss	Un-Met	0	K27M	wt	N/A	80	Lt	Thalamus	Biopsy	60	no	9.83014	0	7.13425	0
5044	Cohort 1	58	M	GBM	IV	Group C	wt	wt	no loss	Un-Met	0.18375	wt	wt	N/A	80	Lt	ST	Removal	60	no	17.0301	0	4.99726	0
5046	Cohort 1	35	M	GBM	IV	Group C	wt	wt	no loss	Un-Met	0	wt	wt	N/A	80	Lt	ST	Removal	60	no	17.1288	0	1.11781	0
5047	Cohort 1	70	F	GBM	IV	Group C	wt	wt	no loss	Un-Met	1.37312	wt	wt	N/A	70	Lt	ST	Removal	60	no	47.1452	0	38.2356	0
5049	Cohort 1	62	F	GBM	IV	Group C	wt	wt	no loss	Un-Met	0	wt	wt	N/A	70	Lt	ST	Removal	60	no	17.5562	0	3.58356	0
5050	Cohort 1	43	M	GBM	IV	Group C	wt	wt	no loss	Un-Met	0	wt	wt	N/A	70	Lt	ST-Frontal	Removal	60	no	11.4082	0	2.10411	0
5051	Cohort 1	34	F	GBM	IV	Group C	wt	wt	no loss	Met	16.8137	wt	wt	Hetero Del	70	Lt	ST-Frontal	Removal	60	no	51.0575	1	6.83836	0
5058	Cohort 1	69	M	GBM	IV	Group D	wt	C228T	no loss	Un-Met	1.78625	N/A	N/A	Homo Del	70	Rt	ST-Frontal	Removal	60	no	10.4548	0	8.31781	0
5063	Cohort 1	63	M	GBM	IV	Group D	wt	C228T	no loss	Un-Met	0	N/A	N/A	Hetero Del	80	Rt	ST	Removal	60	no	25.5123	0	12	0
5064	Cohort 1	36	M	GBM	IV	Group D	wt	C250T	no loss	Un-Met	0	wt	wt	Homo Del	90	Lt	ST	Removal	60	no	11.5726	0	7.06849	0
5071	Cohort 1	60	M	GBM	IV	Group D	wt	C250T	no loss	Met	31.7819	N/A	N/A	Homo Del	90	Lt	ST	Removal	60	no	20.2521	0	14.9918	0
5076	Cohort 1	46	F	GBM	IV	Group C	wt	wt	no loss	Un-Met	0	K27M	wt	No Del	80	Rt	Thalamus	Removal	60	no	3.91233	0	2.92603	0
5078	Cohort 1	58	F	GBM	IV	Group C	wt	wt	no loss	Un-Met	0.3025	wt	wt	Homo Del	100	Rt	ST-Frontal	Removal	60	no	16.9973	1	16.5041	0
5079	Cohort 1	64	F	GBM	IV	Group D	wt	C228T	no loss	Met	18.5488	N/A	N/A	Hetero Del	20	Lt	ST-Frontal	Removal	60	no	15.1233	1	15.1233	1
5082	Cohort 1	45	M	GBM	IV	Group C	wt	wt	no loss	Un-Met	0.216875	wt	wt	N/A	80	Lt	ST	Removal	60	no	12.9534	1	6.01644	0
5084	Cohort 1	57	M	GBM	IV	Group C	wt	wt	no loss	Un-Met	0.436875	N/A	N/A	No Del	70	Lt	ST	Biopsy	54	no	3.09041	0	0.624658	0
5085	Cohort 1	62	M	GBM	IV	Group D	wt	C228T	no loss	Un-Met	15.2219	wt	N/A	Homo Del	90	Lt	ST	Removal	60	no	8.35068	1	7.66027	0
6046	Cohort 1	72	F	GBM	IV	Group D	wt	C228T	no loss	Met	29.2994	wt	wt	N/A	100	Rt	ST	Removal	60	no	30.0493	0	14.5315	0
6053	Cohort 1	71	F	GBM	IV	Group C	wt	wt	no loss	Met	47.3206	N/A	N/A	No Del	80	N/A	ST	Removal	60	no	19.8575	0	N/A	N/A
6062	Cohort 1	52	M	GBM	IV	Group D	wt	C228T	no loss	Met	36.6813	wt	wt	N/A	80	Rt	ST-Frontal	Removal	60	no	18.5753	0	2.66301	0
6063	Cohort 1	63	F	GBM	IV	Group C	wt	wt	no loss	Met	32.0213	wt	wt	N/A	90	Rt	ST-Frontal	Removal	60	no	54.6082	1	54.6082	1
6064	Cohort 1	60	M	GBM	IV	Group C	wt	wt	no loss	Met	34.8819	wt	wt	N/A	80	Rt	ST	Removal	60	no	7.26575	0	N/A	N/A
6065	Cohort 1	55	F	GBM	IV	Group D	wt	C228T	no loss	Met	59.285	wt	N/A	N/A	50	Rt	ST	Removal	60	no	48.5918	1	42.6411	0
6066	Cohort 1	51	M	GBM	IV	Group D	wt	C228T	no loss	Un-Met	0	wt	wt	N/A	80	Bil	ST-Frontal	Removal	60	no	10.8493	0	8.77808	0
6074	Cohort 1	63	M	GBM	IV	Group D	wt	C228T	no loss	Un-Met	0.250625	wt	wt	N/A	80	Lt	ST	Removal	60	no	15.1233	0	6.50959	0
6075	Cohort 1	52	M	GBM	IV	Group D	wt	C228T	no loss	Met	20.5844	wt	wt	N/A	60	Rt	ST	Removal	60	no	18.7726	1	18.7726	1
6076	Cohort 1	54	F	GBM	IV	Group D	wt	C228T	no loss	Met	20.9156	wt	wt	N/A	70	Bil	ST-Frontal	Removal	60	no	17.2932	1	17.2932	1
6077	Cohort 1	60	M	GBM	IV	Group D	wt	C228T	no loss	Un-Met	0.259375	wt	wt	No Del	90	Rt	ST-Frontal	Removal	60	no	14.8603	1	8.1863	0
6078	Cohort 1	76	M	GBM	IV	Group D	wt	C250T	no loss	Un-Met	9.52375	wt	wt	N/A	50	Lt	ST	Biopsy	60	no	9.46849	0	7.00274	0
6083	Cohort 1	62	M	GBM	IV	Group C	wt	wt	no loss	Met	40.7412	wt	wt	N/A	80	Rt	ST-Frontal	Removal	60	no	8.21918	1	6.96986	0
7007	Cohort 1	71	F	GBM	IV	Group C	wt	wt	no loss	Un-Met	2.68063	wt	wt	No Del	90	Lt	ST	Biopsy	60	no	16.8	1	9.86301	0
7023	Cohort 1	48	M	GBM	IV	Group C	wt	wt	no loss	Un-Met	0	wt	wt	No Del	90	Bil	ST-Frontal	Biopsy	60	no	35.2438	1	35.2438	1
7025	Cohort 1	52	F	GBM	IV	Group D	wt	C228T	no loss	Un-Met	0.269375	wt	wt	Homo Del	80	Rt	ST	Removal	60	no	3.94521	1	3.94521	1
7026	Cohort 1	37	M	GBM	IV	Group C	wt	wt	no loss	Met	21.5525	wt	wt	Homo Del	90	Bil	ST-Frontal	Biopsy	60	no	18.7068	0	8.51507	0
7027	Cohort 1	63	F	GBM	IV	Group D	wt	C250T	no loss	Met	44.5987	wt	wt	Hetero Del	50	Lt	ST	Removal	60	no	30.6082	1	21.1068	0
7028	Cohort 1	70	F	GBM	IV	Group D	wt	C228T	no loss	Un-Met	0	wt	wt	No Del	90	Lt	ST-Frontal	Removal	60	no	21.3041	1	7.98904	0
7029	Cohort 1	57	F	GBM	IV	Group C	wt	wt	no loss	Un-Met	0	wt	wt	No Del	90	Rt	ST	Removal	60	no	16.1753	0	9.83014	0
7030	Cohort 1	58	M	GBM	IV	Group D	wt	C250T	no loss	Un-Met	0	wt	wt	No Del	90	Lt	ST	Removal	60	no	19.3315	0	13.0192	0
7034	Cohort 1	43	M	GBM	IV	Group D	wt	C250T	no loss	Un-Met	0	wt	wt	Hetero Del	90	Bil	ST	Removal	62.5	no	14.4658	0	1.87397	0
7037	Cohort 1	72	M	GBM	IV	Group D	wt	C228T	no loss	Met	41.0206	wt	wt	Homo Del	80	Lt	ST	Removal	60	no	17.4575	1	17.4575	1
7038	Cohort 1	72	M	GBM	IV	Group D	wt	C228T	no loss	Met	18.425	wt	wt	Hetero Del	80	Lt	ST-Frontal	Removal	60	no	16.8329	1	8.77808	0
7040	Cohort 1	69	M	GBM	IV	Group D	wt	C250T	no loss	Un-Met	0.155625	wt	wt	Hetero Del	40	N/A	ST	Removal	60	yes	8.35068	0	6.37808	1
7041	Cohort 1	66	F	GBM	IV	Group C	wt	wt	no loss	Met	32.9437	wt	wt	Homo Del	60	Lt	ST-Frontal	Removal	60	no	14.3014	1	7.10137	0
7042	Cohort 1	51	F	GBM	IV	Group D	wt	C228T	no loss	Un-Met	7.54063	wt	wt	Homo Del	90	Lt	ST-Frontal	Biopsy	60	no	10.4548	1	3.32055	0
7044	Cohort 1	74	F	GBM	IV	Group D	wt	C228T	no loss	Un-Met	0	wt	wt	Hetero Del	60	Rt	ST-Frontal	Removal	60	no	7.56164	0	7.56164	0
7045	Cohort 1	68	F	GBM	IV	Group D	wt	C228T	no loss	Un-Met	12.2219	wt	wt	Hetero Del	90	Lt	ST	Removal	60	no	6.27945	0	1.08493	0
8001	Cohort 1	68	M	GBM	IV	Group D	wt	C228T	no loss	Un-Met	0	wt	wt	No Del	80	Lt	ST-Frontal	Removal	60	no	19.0027	0	5.95068	0
8002	Cohort 1	67	F	GBM	IV	Group C	wt	wt	no loss	Un-Met	0	wt	wt	No Del	90	Lt	ST	Removal	60	no	11.9671	1	5.62192	0
8005	Cohort 1	46	M	GBM	IV	Group C	wt	wt	no loss	Un-Met	11.3913	wt	wt	No Del	90	Lt	ST	Removal	60	no	25.1507	0	5.98356	0
8008	Cohort 1	74	F	GBM	IV	Group C	wt	wt	no loss	Un-Met	1.96125	wt	wt	No Del	90	Lt	ST	Removal	60	no	20.4493	0	1.70959	0
8010	Cohort 1	57	M	GBM	IV	Group D	wt	C250T	no loss	Un-Met	0.195	wt	wt	No Del	80	Lt	ST	Removal	60	no	15.4521	1	3.22192	0
8011	Cohort 1	78	M	GBM	IV	Group C	wt	wt	no loss	Un-Met	0	wt	wt	Homo Del	80	Lt	ST	Removal	60	no	7.00274	0	5.09589	0
8013	Cohort 1	69	F	GBM	IV	Group C	wt	wt	no loss	Met	26.8081	wt	wt	Homo Del	90	Lt	ST	Removal	60	no	46.7836	1	46.7836	1
8014	Cohort 1	61	M	GBM	IV	Group D	wt	C228T	no loss	Un-Met	9.505	wt	wt	No Del	80	Lt	ST	Removal	60	no	32.8438	0	17.0959	0
8016	Cohort 1	74	M	GBM	IV	Group C	wt	wt	no loss	Met	54.8331	wt	wt	Homo Del	90	Rt	ST-Frontal	Removal	60	no	18.8384	0	11.0137	0
8020	Cohort 1	75	M	GBM	IV	Group C	wt	wt	no loss	Un-Met	0.291875	wt	wt	Homo Del	90	Rt	ST	Removal	60	no	17.7205	0	5.26027	1
8023	Cohort 1	26	F	GBM	IV	Group C	wt	wt	no loss	Un-Met	5.19	K27M	wt	N/A	90	Rt	Thalamus	Removal	60	no	31.3315	0	25.9068	0
8025	Cohort 1	66	F	GBM	IV	Group C	wt	wt	no loss	Un-Met	2.58438	wt	wt	No Del	90	Rt	ST	Removal	60	no	17.3918	0	9.10685	0
8026	Cohort 1	57	M	GBM	IV	Group D	wt	C228T	no loss	Un-Met	0	wt	wt	No Del	90	Lt	ST-Frontal	Removal	60	no	13.0849	1	8.15342	0
8032	Cohort 1	63	M	GBM	IV	Group C	wt	wt	no loss	Met	36.2231	wt	wt	Hetero Del	90	Lt	ST	Removal	60	no	27.5836	1	5.55616	0
8034	Cohort 1	74	F	GBM	IV	Group D	wt	C250T	no loss	Un-Met	0	wt	wt	Hetero Del	90	Rt	ST	Removal	60	no	14.3671	0	11.8685	0
8038	Cohort 1	52	M	GBM	IV	Group D	wt	C250T	no loss	Met	48.37	wt	wt	No Del	90	Lt	ST	Removal	60	no	14.2356	0	2.89315	0
8045	Cohort 1	57	F	GBM	IV	Group D	wt	C228T	no loss	Met	58.5606	wt	wt	Homo Del	90	Rt	ST-Frontal	Removal	60	no	21.4356	1	21.4356	1
8046	Cohort 1	29	F	GBM	IV	Group D	wt	C228T	no loss	Un-Met	0	K27M	wt	No Del	80	Rt	Thalamus	Removal	60	no	9.46849	1	8.54795	0
8048	Cohort 1	72	F	GBM	IV	Group C	wt	wt	no loss	Met	36.7937	wt	wt	Homo Del	80	Rt	ST	Removal	60	no	8.02192	1	8.02192	1
8051	Cohort 1	28	M	GBM	IV	Group C	wt	wt	no loss	Un-Met	0.205625	K27M	wt	No Del	80	Lt	Thalamus	Removal	60	no	7.00274	1	7.00274	1
8057	Cohort 1	62	M	GBM	IV	Group D	wt	C228T	no loss	Un-Met	1.22875	wt	wt	No Del	90	Rt	ST	Removal	60	no	4.3726	1	4.3726	1
8063	Cohort 1	68	F	GBM	IV	Group D	wt	C228T	no loss	Un-Met	0.37125	wt	wt	N/A	90	Rt	ST	Removal	50	no	15.1233	0	6.83836	0
8068	Cohort 1	70	F	GBM	IV	Group D	wt	C228T	no loss	Met	58.2569	wt	wt	Homo Del	80	Lt	ST	Biopsy	60	no	9.86301	0	3.64932	1
8069	Cohort 1	23	M	GBM	IV	Group C	wt	wt	no loss	Met	25.9544	wt	wt	No Del	100	Rt	ST	Removal	53	no	22.0603	1	22.0603	1
8074	Cohort 1	48	F	GBM	IV	Group D	wt	C228T	no loss	Un-Met	15.1275	wt	wt	Homo Del	30	Rt	ST	Removal	50	no	10.8822	0	9.07397	0
8076	Cohort 1	66	F	GBM	IV	Group C	wt	wt	no loss	Un-Met	0.20125	wt	wt	Homo Del	90	Lt	ST-Frontal	Removal	50	no	12.2959	1	9.1726	0
8080	Cohort 1	74	F	GBM	IV	Group C	wt	wt	no loss	Un-Met	7.1925	wt	wt	No Del	100	Rt	ST-Frontal	Removal	60	no	6.57534	1	6.57534	1
8082	Cohort 1	48	M	GBM	IV	Group C	wt	wt	no loss	Un-Met	0	wt	wt	Hetero Del	90	Rt	ST	Removal	60	no	21.2055	0	10.0932	0
8084	Cohort 1	65	M	GBM	IV	Group D	wt	C250T	no loss	Un-Met	6.17125	wt	wt	Homo Del	90	Lt	ST	Removal	60	no	17.2274	0	6.87123	0
8085	Cohort 1	58	F	GBM	IV	Group D	wt	C250T	no loss	Met	34.6006	wt	wt	No Del	90	Lt	ST	Removal	60	no	14.8932	0	2.13699	1
8086	Cohort 1	74	M	GBM	IV	Group D	wt	C228T	no loss	Un-Met	0.583125	wt	wt	No Del	80	Lt	ST	Removal	60	no	13.3151	1	8.48219	0
8087	Cohort 1	77	M	GBM	IV	Group D	wt	C228T	no loss	Un-Met	1.91437	wt	wt	No Del	70	Rt	ST	Removal	60	no	9.92877	0	1.15068	0
8088	Cohort 1	66	M	GBM	IV	Group D	wt	C228T	no loss	Met	64.3094	wt	wt	Homo Del	70	Lt	ST	Removal	60	no	4.8	1	4.8	1
8090	Cohort 1	72	M	GBM	IV	Group D	wt	C250T	no loss	Un-Met	6.27937	wt	wt	Homo Del	50	Bil	ST-Frontal	Removal	60	no	2.8274	1	2.8274	1
8091	Cohort 1	60	F	GBM	IV	Group D	wt	C228T	no loss	Met	60.6412	wt	wt	No Del	50	Rt	ST	Removal	60	no	44.9096	1	44.9096	1
8094	Cohort 1	54	F	GBM	IV	Group D	wt	C228T	no loss	Un-Met	0.8925	wt	wt	Homo Del	80	Lt	ST	Removal	60	no	24.5589	0	17.4247	0
8099	Cohort 1	48	M	GBM	IV	Group C	wt	wt	no loss	Un-Met	3.46687	wt	wt	No Del	90	Lt	ST	Removal	60	no	5.26027	0	2.13699	0
8100	Cohort 1	71	M	GBM	IV	Group D	wt	C250T	no loss	Un-Met	0	wt	wt	Hetero Del	70	Rt	ST	Removal	60	no	8.35068	0	7.82466	1
8101	Cohort 1	71	M	GBM	IV	Group C	wt	wt	no loss	Un-Met	0.614375	wt	wt	No Del	60	Lt	ST	Removal	60	no	17.0959	0	12.0986	1
8103	Cohort 1	71	F	GBM	IV	Group D	wt	C250T	no loss	Met	32.3637	wt	wt	No Del	60	Rt	ST-Frontal	Removal	60	no	13.5123	0	9.40274	0
8104	Cohort 1	56	M	GBM	IV	Group D	wt	C228T	no loss	Met	34.0994	wt	wt	Homo Del	60	Lt	ST-Frontal	Removal	60	no	37.6767	0	13.1507	1
8105	Cohort 1	69	M	GBM	IV	Group C	wt	wt	no loss	Met	63.2238	wt	wt	No Del	60	Bil	ST-Frontal	Removal	60	no	4.07671	0	3.02466	1
8106	Cohort 1	74	M	GBM	IV	Group C	wt	wt	no loss	Met	30.4219	wt	wt	Homo Del	60	Lt	ST-Frontal	Removal	60	no	7.23288	0	3.28767	1
8107	Cohort 1	69	M	GBM	IV	Group D	wt	C228T	no loss	Met	21.9044	wt	wt	Hetero Del	80	Rt	ST-Frontal	Removal	60	no	10.9479	0	4.30685	0
8108	Cohort 1	40	F	GBM	IV	Group C	wt	wt	no loss	Un-Met	6.47625	wt	V600E	Homo Del	90	Rt	ST	Removal	60	no	56.8767	1	56.8767	1
8115	Cohort 1	55	M	GBM	IV	Group C	wt	wt	no loss	Met	62.8081	wt	wt	Homo Del	90	Lt	ST	Removal	60	no	76.3397	0	11.2438	0
8120	Cohort 1	47	M	GBM	IV	Group C	wt	wt	no loss	Met	17.0444	wt	wt	No Del	80	Rt	ST	Removal	60	no	16.3068	1	12.789	0
8128	Cohort 1	81	F	GBM	IV	Group D	wt	C228T	no loss	Un-Met	3.27375	wt	wt	Hetero Del	80	Rt	ST	Biopsy	60	no	2.8274	1	2.8274	1
8132	Cohort 1	65	M	GBM	IV	Group D	wt	C228T	no loss	Un-Met	0.20625	wt	wt	Homo Del	80	Rt	ST	Removal	60	no	1.80822	1	1.80822	1
8139	Cohort 1	31	M	GBM	IV	Group C	wt	wt	no loss	Un-Met	0.2275	wt	wt	N/A	80	N/A	ST	Removal	54	no	29.8849	0	21.5014	0
8145	Cohort 1	82	F	GBM	IV	Group C	wt	wt	no loss	Met	81.7113	wt	wt	Homo Del	50	Lt	ST-Frontal	Biopsy	54	no	9.36986	0	2.03836	1
8149	Cohort 1	74	F	GBM	IV	Group D	wt	C250T	no loss	Met	71.6306	wt	wt	No Del	70	Lt	ST	Removal	60	no	20.3507	1	17.1288	0
8150	Cohort 1	70	M	GBM	IV	Group C	wt	wt	no loss	Met	17.3881	wt	wt	Hetero Del	80	Rt	ST-Frontal	Removal	60	no	18.937	1	12.6247	0
8153	Cohort 1	65	F	GBM	IV	Group C	wt	wt	no loss	Un-Met	2.95688	wt	wt	No Del	90	Rt	ST	Removal	60	no	15.8466	1	15.8466	1
8157	Cohort 1	67	M	GBM	IV	Group D	wt	C228T	no loss	Un-Met	0.76	wt	wt	Hetero Del	60	Rt	ST	Removal	60	no	4.33973	0	3.97808	0
8163	Cohort 1	22	M	GBM	IV	Group C	wt	wt	no loss	Met	35.3569	wt	wt	No Del	100	Lt	ST	Removal	54	no	10.6849	1	10.6849	1
8166	Cohort 1	47	F	GBM	IV	Group C	wt	wt	no loss	Met	30.1894	wt	wt	Homo Del	90	Bil	ST-Frontal	Removal	60	no	10.6521	1	10.6521	1
8168	Cohort 1	18	M	GBM	IV	Group C	wt	wt	no loss	Un-Met	0.655	wt	wt	No Del	70	Rt	ST	Removal	60	no	9.92877	1	9.92877	1
8173	Cohort 1	43	M	GBM	IV	Group C	wt	wt	no loss	Met	38.03	wt	wt	No Del	80	Lt	ST-Frontal	Removal	60	no	5.98356	1	5.98356	1
8174	Cohort 1	68	F	GBM	IV	Group C	wt	wt	no loss	Met	29.1138	wt	wt	N/A	60	Rt	ST	Removal	60	no	5.85205	1	5.85205	1
8176	Cohort 1	71	M	GBM	IV	Group C	wt	wt	no loss	Met	27.8837	wt	wt	N/A	90	Lt	ST	Removal	54	no	11.9671	0	2.56438	1
9002	Cohort 1	45	M	GBM	IV	Group C	wt	wt	no loss	Un-Met	0	wt	wt	No Del	90	Lt	ST	Removal	60	no	86.8274	1	4.27397	0
9021	Cohort 1	63	M	GBM	IV	Group D	wt	C228T	no loss	Un-Met	0	wt	wt	No Del	70	Lt	ST	Removal	60	no	12.789	0	10.8164	0
9022	Cohort 1	61	M	GBM	IV	Group C	wt	wt	no loss	Un-Met	7.46563	wt	wt	N/A	80	Lt	ST	Removal	60	no	17.2274	0	12.3945	0
9025	Cohort 1	60	M	GBM	IV	Group C	wt	wt	no loss	Un-Met	0.404375	wt	wt	N/A	70	Lt	ST-Frontal	Removal	60	no	2.66301	1	2.66301	1
9026	Cohort 1	43	M	GBM	IV	Group C	wt	wt	no loss	Un-Met	6.7	wt	wt	N/A	90	Lt	ST	Removal	60	no	65.1288	1	14.4329	0
9027	Cohort 1	26	M	GBM	IV	Group D	wt	C228T	no loss	Un-Met	0.9	wt	V600E	N/A	100	Lt	ST	Removal	60	no	10.6521	0	7.2	0
9028	Cohort 1	67	F	GBM	IV	Group D	wt	C250T	no loss	Un-Met	13.695	wt	wt	N/A	90	Bil	ST-Frontal	Removal	60	no	23.6712	1	23.6712	1
9029	Cohort 1	64	M	GBM	IV	Group D	wt	C228T	no loss	Un-Met	0	wt	wt	No Del	80	Rt	ST	Removal	60	no	10.1918	0	5.2274	0
9031	Cohort 1	54	M	GBM	IV	Group D	wt	C228T	no loss	Un-Met	9.76687	wt	wt	N/A	90	Rt	ST-Frontal	Removal	60	no	16.3726	0	12.1315	0
9032	Cohort 1	68	M	GBM	IV	Group D	wt	C250T	no loss	Un-Met	0	wt	wt	N/A	90	Lt	ST	Removal	60	no	6.54247	1	4.17534	0
9034	Cohort 1	63	F	GBM	IV	Group C	wt	wt	no loss	Un-Met	0	wt	wt	N/A	70	Lt	ST	Removal	60	no	52.3726	1	14.4	0
9035	Cohort 1	40	M	GBM	IV	Group C	wt	wt	no loss	Met	23.2713	wt	wt	Hetero Del	40	Rt	Inf	Removal	60	no	2.26849	1	2.26849	1
9037	Cohort 1	49	F	GBM	IV	Group C	wt	wt	no loss	Un-Met	8.28375	wt	V600E	N/A	90	Lt	ST	Removal	60	no	49.7096	1	2.99178	0
9038	Cohort 1	62	F	GBM	IV	Group C	wt	wt	no loss	Un-Met	0.632857	wt	wt	N/A	50	Rt	ST-Frontal	Removal	60	no	8.31781	0	2.03836	0
9039	Cohort 1	68	F	GBM	IV	Group D	wt	C228T	no loss	Un-Met	0	wt	wt	N/A	100	Lt	ST	Removal	60	no	17.2932	0	2.9589	0
9041	Cohort 1	56	M	GBM	IV	Group C	wt	wt	no loss	Un-Met	0	wt	wt	N/A	50	N/A	Inf	Removal	60	no	3.18904	1	0.591781	0
9042	Cohort 1	64	F	GBM	IV	Group D	wt	C228T	no loss	Met	45.7831	wt	wt	N/A	40	Lt	ST-Frontal	Removal	60	no	44.2192	1	8.6137	0
9043	Cohort 1	77	M	GBM	IV	Group D	wt	C250T	no loss	Un-Met	0	wt	wt	Homo Del	80	Lt	ST-Frontal	Removal	50	no	16.1425	0	16.1425	0
9044	Cohort 1	61	F	GBM	IV	Group C	wt	wt	no loss	Un-Met	0	wt	V600E	N/A	90	Rt	ST	Removal	60	no	10.389	1	10.389	1
9045	Cohort 1	75	F	GBM	IV	Group D	wt	C228T	no loss	Un-Met	0	wt	wt	Homo Del	80	N/A	ST	Biopsy	50	no	3.32055	1	3.32055	1
9046	Cohort 1	59	M	GBM	IV	Group D	wt	C228T	no loss	Un-Met	0	wt	wt	N/A	90	Rt	ST-Frontal	Removal	60	no	11.0795	0	5.29315	0
9047	Cohort 1	75	M	GBM	IV	Group C	wt	wt	no loss	Met	39.0088	wt	wt	No Del	40	Lt	ST	Removal	50	no	2.07123	1	2.07123	1
9048	Cohort 1	59	F	GBM	IV	Group D	wt	C228T	no loss	Un-Met	0	wt	wt	N/A	90	Lt	ST	Removal	60	no	12.263	0	1.87397	0
9049	Cohort 1	28	F	GBM	IV	Group C	wt	wt	no loss	Un-Met	2.18063	wt	wt	N/A	100	Rt	ST-Frontal	Removal	60	no	33.9288	1	33.9288	1
9050	Cohort 1	39	M	GBM	IV	Group C	wt	wt	no loss	Un-Met	0	wt	wt	N/A	80	Rt	ST	Removal	60	no	10.7507	1	2.10411	0
9051	Cohort 1	60	F	GBM	IV	Group D	wt	C228T	no loss	Met	42.4625	wt	wt	N/A	70	Lt	ST	Removal	60	no	29.4575	1	26.4658	0
9052	Cohort 1	59	M	GBM	IV	Group C	wt	wt	no loss	Un-Met	0.19625	wt	wt	N/A	80	Rt	ST	Removal	60	no	12.5918	1	10.2575	0
9053	Cohort 1	55	M	GBM	IV	Group D	wt	C228T	no loss	Un-Met	10.1988	wt	wt	N/A	80	Lt	ST	Removal	60	no	25.6767	0	13.5123	0
9054	Cohort 1	63	M	GBM	IV	Group D	wt	C250T	no loss	Un-Met	1.28867	wt	wt	N/A	70	Rt	ST	Removal	50	no	4.04384	0	N/A	N/A
9055	Cohort 1	77	M	GBM	IV	Group C	wt	wt	no loss	Un-Met	0	wt	wt	Homo Del	90	Lt	ST	Removal	50	no	9.89589	1	9.89589	1
9056	Cohort 1	59	F	GBM	IV	Group C	wt	wt	no loss	Met	39.9381	wt	wt	N/A	80	Rt	ST	Removal	60	no	17.1288	1	3.64932	0
9059	Cohort 1	81	M	GBM	IV	Group D	wt	C228T	no loss	Un-Met	0.4225	wt	wt	Homo Del	80	Lt	ST	Removal	50	no	7.26575	1	0.920548	0
9060	Cohort 1	54	F	GBM	IV	Group C	wt	wt	no loss	Un-Met	0.55375	wt	wt	N/A	70	Rt	ST	Removal	60	no	8.05479	0	N/A	N/A
9061	Cohort 1	79	F	GBM	IV	Group C	wt	wt	no loss	Un-Met	1.76688	wt	wt	No Del	90	Lt	ST	Removal	50	no	35.5726	1	35.5726	1
9062	Cohort 1	75	M	GBM	IV	Group C	wt	wt	no loss	Un-Met	0	wt	wt	Homo Del	80	Rt	ST	Removal	60	no	15.189	0	8.05479	0
8243	Cohort 2	45	M	GBM	IV	Group C	wt	wt	N/A	Un-Met	14.5362	wt	wt	N/A	40	Lt	Thalamus	Removal	62.5	yes	4.3726	1	4.3726	1
8251	Cohort 2	63	F	GBM	IV	Group D	wt	C228T	N/A	Met	28.1956	wt	wt	N/A	80	Rt	ST-Frontal	Removal	60	yes	15.6164	0	12.7233	0
8252	Cohort 2	66	M	GBM	IV	Group C	wt	wt	N/A	Un-Met	6.91938	wt	wt	N/A	90	Lt	ST	Removal	60	no	12.0658	1	9.63288	0
8253	Cohort 2	58	F	GBM	IV	Group C	wt	wt	N/A	Met	37.9744	wt	wt	N/A	80	Rt	ST	Removal	60	no	17.2603	1	16.9973	0
8254	Cohort 2	55	M	GBM	IV	Group D	wt	C250T	N/A	Un-Met	0	wt	wt	N/A	90	Rt	ST	Removal	60	no	27.3205	1	8.35068	0
8255	Cohort 2	57	M	GBM	IV	Group D	wt	C228T	N/A	Un-Met	0.530625	wt	wt	N/A	90	Rt	ST	Removal	60	no	9.96164	1	1.90685	0
8256	Cohort 2	65	F	GBM	IV	Group C	wt	wt	N/A	Un-Met	0.278	wt	wt	N/A	90	Lt	ST	Removal	60	no	14.5973	1	13.9397	0
8261	Cohort 2	60	M	GBM	IV	Group D	wt	C228T	N/A	Un-Met	0	wt	wt	N/A	70	Lt	ST-Frontal	Removal	60	yes	6.54247	1	6.54247	1
8262	Cohort 2	57	F	GBM	IV	Group D	wt	C228T	N/A	Met	49.6825	wt	wt	N/A	70	Rt	ST	Removal	60	no	3.55068	1	3.55068	1
8263	Cohort 2	65	M	GBM	IV	Group D	wt	C228T	N/A	Un-Met	0	wt	wt	N/A	80	Lt	ST	Removal	60	no	1.9726	1	1.9726	1
8266	Cohort 2	70	M	GBM	IV	Group C	wt	wt	N/A	Un-Met	3.15625	wt	wt	N/A	60	Lt	ST	Removal	62.5	yes	14.8932	1	N/A	N/A
8267	Cohort 2	41	M	GBM	IV	Group D	wt	C250T	N/A	Un-Met	0	wt	wt	N/A	100	Lt	ST-Frontal	Removal	62.5	no	14.8603	0	7.06849	0
8268	Cohort 2	52	M	GBM	IV	Group D	wt	C250T	N/A	Un-Met	4.68	wt	wt	N/A	90	Lt	ST	Removal	62.5	no	18.2137	1	13.4137	0
8269	Cohort 2	62	M	GBM	IV	Group D	wt	C228T	N/A	Un-Met	0	wt	wt	N/A	80	Rt	ST	Removal	62.5	no	10.6521	0	4.33973	0
8271	Cohort 2	64	F	GBM	IV	Group C	wt	wt	N/A	Un-Met	0	wt	wt	N/A	70	Rt	ST-Frontal	Removal	62.5	no	10.8164	1	10.8164	1
8272	Cohort 2	56	M	GBM	IV	Group D	wt	C228T	N/A	Un-Met	0	wt	wt	N/A	100	Lt	ST	Removal	60	no	10.8164	1	10.8164	1
8274	Cohort 2	70	M	GBM	IV	Group D	wt	C228T	N/A	Un-Met	0	wt	wt	N/A	70	Rt	ST	Removal	62.5	yes	5.91781	0	4.96438	0
8275	Cohort 2	78	F	GBM	IV	Group D	wt	C228T	N/A	Met	47.3869	wt	wt	N/A	90	Rt	ST	Removal	62.5	no	5.52329	1	5.52329	1
8276	Cohort 2	46	M	GBM	IV	Group D	wt	C250T	N/A	Un-Met	0	wt	wt	N/A	60	Rt	ST-Frontal	Removal	62.5	no	1.93973	1	N/A	N/A
8277	Cohort 2	76	F	GBM	IV	Group D	wt	C228T	N/A	Un-Met	3.155	wt	wt	N/A	80	Rt	ST-Frontal	Removal	62.5	yes	2.59726	1	N/A	N/A
8278	Cohort 2	76	M	GBM	IV	Group D	wt	C228T	N/A	Met	22.9356	wt	wt	N/A	80	Lt	ST	Removal	62.5	no	1.8411	1	N/A	N/A
10001	Cohort 2	59	F	GBM	IV	Group C	wt	wt	N/A	Met	43.4475	wt	wt	N/A	90	Lt	ST	Removal	60	no	26.4986	0	N/A	N/A
10002	Cohort 2	74	M	GBM	IV	Group D	wt	C228T	N/A	Met	16.7219	wt	wt	N/A	90	Lt	ST	Removal	60	no	36	0	13.7096	0
10003	Cohort 2	70	M	GBM	IV	Group D	wt	C228T	N/A	Met	45.3213	wt	wt	N/A	90	Rt	ST-Frontal	Removal	60	no	24.3288	0	10.3562	0
10004	Cohort 2	68	F	GBM	IV	Group C	wt	wt	N/A	Met	38.6587	wt	wt	N/A	90	Lt	ST	Removal	60	yes	75.8137	1	20.1205	0
10005	Cohort 2	79	M	GBM	IV	Group D	wt	C228T	N/A	Un-Met	0.48125	wt	wt	N/A	100	Rt	ST	Removal	60	no	14.4329	0	5.65479	0
10006	Cohort 2	65	F	GBM	IV	Group D	wt	C228T	N/A	Met	35.9081	wt	wt	N/A	80	Rt	ST	Removal	60	no	24.1973	0	24.1973	0
10007	Cohort 2	51	M	GBM	IV	Group D	wt	C228T	N/A	Un-Met	8.81563	wt	wt	N/A	100	Rt	ST-Frontal	Removal	60	yes	30.411	0	21.1397	0
10008	Cohort 2	39	F	GBM	IV	Group D	wt	C228T	N/A	Un-Met	0	wt	wt	N/A	90	Rt	ST	Removal	60	no	11.9671	0	1.8411	0
10009	Cohort 2	69	M	GBM	IV	Group D	wt	C228T	N/A	Un-Met	0	wt	wt	N/A	100	Rt	ST	Removal	60	yes	21.8301	0	11.9671	0
10010	Cohort 2	74	F	GBM	IV	Group D	wt	C228T	N/A	Met	25.3912	wt	wt	N/A	100	Rt	ST	Removal	60	no	4.53699	0	3.22192	0
10011	Cohort 2	45	M	GBM	IV	Group C	wt	wt	N/A	Un-Met	0	wt	wt	N/A	90	Rt	Inf	Removal	50	no	68.7123	1	68.7123	1
10012	Cohort 2	47	F	GBM	IV	Group D	wt	C228T	N/A	Met	44.3513	wt	wt	N/A	70	Rt	ST	Removal	60	yes	34.8493	0	23.0466	0
10013	Cohort 2	42	F	GBM	IV	Group C	wt	wt	N/A	Met	36.6794	wt	wt	N/A	80	Rt	ST	Removal	60	yes	65.7863	1	65.7863	1
10014	Cohort 2	64	F	GBM	IV	Group C	wt	wt	N/A	Met	65.6	wt	wt	N/A	100	Lt	ST-Frontal	Removal	60	no	64.3068	1	64.3068	1
10015	Cohort 2	67	M	GBM	IV	Group C	wt	wt	N/A	Un-Met	0	wt	wt	N/A	100	Rt	ST	Removal	60	no	15.0575	0	12.526	0
10016	Cohort 2	67	F	GBM	IV	Group C	wt	wt	N/A	Un-Met	0	wt	wt	N/A	80	Rt	ST	Removal	60	no	19.7589	0	17.5562	0
10017	Cohort 2	55	F	GBM	IV	Group D	wt	C250T	N/A	Un-Met	0	wt	wt	N/A	70	Lt	ST	Removal	60	yes	12.789	0	7.33151	0
10018	Cohort 2	58	F	GBM	IV	Group C	wt	wt	N/A	Un-Met	7.10938	wt	wt	N/A	90	Rt	ST	Removal	60	no	20.5151	0	6.11507	1
10019	Cohort 2	81	F	GBM	IV	Group C	wt	wt	N/A	Met	32.4869	wt	wt	N/A	100	Lt	ST	Removal	60	no	7.29863	0	N/A	N/A
10020	Cohort 2	82	F	GBM	IV	Group C	wt	wt	N/A	Un-Met	2.79625	wt	wt	N/A	60	Rt	ST-Frontal	Biopsy	60	no	4.33973	0	2.46575	0
10021	Cohort 2	79	M	GBM	IV	Group D	wt	C228T	N/A	Met	29.1694	wt	wt	N/A	100	Rt	ST	Removal	60	yes	47.8685	0	N/A	N/A
10022	Cohort 2	76	M	GBM	IV	Group D	wt	C228T	N/A	Met	41.6738	wt	wt	N/A	70	Rt	ST	Removal	60	no	33.1397	0	N/A	N/A
10023	Cohort 2	63	F	GBM	IV	Group D	wt	C228T	N/A	Met	24.0394	wt	wt	N/A	100	Rt	ST	Removal	60	no	13.611	0	N/A	N/A
10024	Cohort 2	62	M	GBM	IV	Group D	wt	C228T	N/A	Un-Met	0	wt	wt	N/A	80	Rt	ST	Removal	60	no	27.6493	0	22.1918	0
10025	Cohort 2	70	M	GBM	IV	Group D	wt	C228T	N/A	Un-Met	0.766875	wt	wt	N/A	90	Lt	ST	Removal	60	no	18.5096	0	9.53425	0
10027	Cohort 2	77	M	GBM	IV	Group C	wt	wt	N/A	Un-Met	0	wt	wt	N/A	90	Rt	ST	Removal	60	no	4.99726	0	2.89315	0
10028	Cohort 2	62	F	GBM	IV	Group C	wt	wt	N/A	Un-Met	0	wt	wt	N/A	50	Lt	ST	Removal	60	no	53.7863	0	53.7863	0
10029	Cohort 2	62	M	GBM	IV	Group D	wt	C228T	N/A	Met	54.605	wt	wt	N/A	100	Lt	ST	Removal	60	no	52.5041	1	52.5041	1
10030	Cohort 2	68	F	GBM	IV	Group D	wt	C228T	N/A	Un-Met	0.420625	wt	wt	N/A	90	Lt	ST-Frontal	Removal	60	no	12.789	0	5.65479	0
10031	Cohort 2	81	M	GBM	IV	Group C	wt	wt	N/A	Met	19.205	wt	wt	N/A	80	Rt	ST	Removal	60	no	9.00822	0	N/A	N/A
10032	Cohort 2	68	M	GBM	IV	Group D	wt	C228T	N/A	Met	16.4544	wt	wt	N/A	80	Bil	ST-Frontal	Removal	60	no	26.8274	0	21.8959	0
10033	Cohort 2	60	F	GBM	IV	Group D	wt	C228T	N/A	Met	23.4981	wt	wt	N/A	70	Rt	ST-Frontal	Removal	60	no	26.4658	0	N/A	N/A
10034	Cohort 2	44	F	GBM	IV	Group C	wt	wt	N/A	Met	37.7869	wt	wt	N/A	100	Rt	ST	Removal	60	no	49.4795	0	29.6877	0
10035	Cohort 2	68	M	GBM	IV	Group D	wt	C228T	N/A	Un-Met	15.705	wt	wt	N/A	100	Rt	ST	Removal	60	no	47.0466	1	47.0466	1
10036	Cohort 2	73	M	GBM	IV	Group C	wt	wt	N/A	Un-Met	0	wt	wt	N/A	80	Rt	ST-Frontal	Removal	60	no	10.2904	0	6.6411	0
10037	Cohort 2	59	F	GBM	IV	Group C	wt	wt	N/A	Un-Met	0.411875	wt	wt	N/A	80	Rt	ST	Removal	60	no	18.8055	0	N/A	N/A
10038	Cohort 2	75	F	GBM	IV	Group D	wt	C228T	N/A	Un-Met	0	wt	wt	N/A	90	Rt	ST	Removal	60	no	18.7397	0	12.7562	0
10039	Cohort 2	69	M	GBM	IV	Group D	wt	C250T	N/A	Un-Met	0	wt	wt	N/A	90	Lt	ST	Removal	60	no	35.1123	0	26.5644	0
10040	Cohort 2	60	M	GBM	IV	Group C	wt	wt	N/A	Un-Met	0	wt	wt	N/A	100	Lt	ST-Frontal	Removal	60	no	10.0932	0	6.6411	0
10041	Cohort 2	45	M	GBM	IV	Group D	wt	C228T	N/A	Un-Met	0	wt	wt	N/A	100	Rt	ST	Removal	60	no	10.6849	0	3.78082	0
10042	Cohort 2	70	M	GBM	IV	Group D	wt	C228T	N/A	Un-Met	0	wt	wt	N/A	90	Rt	ST	Removal	60	no	8.90959	0	6.87123	1
10043	Cohort 2	54	F	GBM	IV	Group D	wt	C228T	N/A	Un-Met	0	wt	wt	N/A	80	Rt	ST-Frontal	Removal	60	no	3.18904	0	2.13699	1
10044	Cohort 2	67	M	GBM	IV	Group C	wt	wt	N/A	Un-Met	1.8625	wt	wt	N/A	100	Rt	ST	Removal	60	no	2.03836	0	2.03836	0
10046	Cohort 2	64	M	GBM	IV	Group C	wt	wt	N/A	Un-Met	0	wt	wt	N/A	80	Rt	ST-Frontal	Removal	60	no	7.49589	0	3.94521	0
10047	Cohort 2	75	M	GBM	IV	Group C	wt	wt	N/A	Met	52.0019	wt	wt	N/A	90	Lt	ST	Biopsy	60	no	12.2959	0	N/A	N/A
10048	Cohort 2	74	F	GBM	IV	Group C	wt	wt	N/A	Un-Met	0	wt	wt	N/A	100	Rt	ST	Removal	60	no	32.7781	0	25.9726	0
10049	Cohort 2	32	F	GBM	IV	Group C	wt	wt	N/A	Un-Met	0	wt	V600E	N/A	100	Lt	ST-Frontal	Removal	60	no	33.4027	0	18.7397	0
10050	Cohort 2	62	M	GBM	IV	Group C	wt	wt	N/A	Un-Met	2.60812	wt	wt	N/A	90	Rt	ST	Removal	60	no	5.2274	0	2.20274	0
10051	Cohort 2	58	F	GBM	IV	Group D	wt	C228T	N/A	Un-Met	0	wt	wt	N/A	90	Lt	ST	Removal	60	no	12.0658	0	9.13973	0
10052	Cohort 2	25	F	GBM	IV	Group D	wt	C228T	N/A	Un-Met	0.9175	wt	V600E	N/A	100	Rt	ST-Frontal	Removal	60	no	2.16986	0	1.64384	0
10053	Cohort 2	56	F	GBM	IV	Group D	wt	C228T	N/A	Un-Met	0	wt	wt	N/A	90	Lt	ST	Biopsy	60	no	10.8164	0	1.80822	0
10054	Cohort 2	65	F	GBM	IV	Group D	wt	C228T	N/A	Un-Met	0	wt	wt	N/A	90	Bil	ST-Frontal	Removal	60	no	8.87671	0	1.57808	0
10055	Cohort 2	64	F	GBM	IV	Group D	wt	C228T	N/A	Un-Met	0	wt	wt	N/A	100	Rt	ST	Removal	60	no	11.6055	0	6.08219	0
10056	Cohort 2	62	F	GBM	IV	Group D	wt	C250T	N/A	Met	26.525	wt	wt	N/A	40	Rt	ST-Frontal	Removal	60	no	4.04384	0	2.07123	0
10057	Cohort 2	62	M	GBM	IV	Group D	wt	C228T	N/A	Met	62.7669	wt	wt	N/A	80	Lt	ST-Frontal	Removal	60	no	32.6795	1	32.6795	1
10058	Cohort 2	61	M	GBM	IV	Group D	wt	C228T	N/A	Un-Met	0	wt	wt	N/A	70	Lt	ST-Frontal	Removal	60	no	5.42466	0	3.71507	0
10059	Cohort 2	85	F	GBM	IV	Group C	wt	wt	N/A	Met	49.9188	wt	wt	N/A	100	Rt	ST	Removal	60	no	10.5863	0	3.55068	0
10060	Cohort 2	56	M	GBM	IV	Group D	wt	C228T	N/A	Un-Met	0	wt	wt	N/A	90	Lt	ST-Frontal	Removal	60	no	13.611	0	4.56986	0
10061	Cohort 2	60	M	GBM	IV	Group C	wt	wt	N/A	Met	20.5569	wt	wt	N/A	100	Rt	ST-Frontal	Biopsy	50	no	8.38356	0	2.72877	0
10062	Cohort 2	64	F	GBM	IV	Group D	wt	C228T	N/A	Un-Met	0	wt	wt	N/A	100	Rt	ST	Removal	60	no	3.48493	0	1.87397	0
10063	Cohort 2	54	M	GBM	IV	Group C	wt	wt	N/A	Un-Met	1.68	wt	wt	N/A	100	Rt	ST	Removal	60	no	10.8164	0	3.58356	0
10065	Cohort 2	71	M	GBM	IV	Group D	wt	C228T	N/A	Met	26.9225	wt	wt	N/A	90	Rt	ST	Removal	60	no	29.5233	1	0.920548	0
10066	Cohort 2	71	M	GBM	IV	Group D	wt	C250T	N/A	Un-Met	2.75438	wt	wt	N/A	70	Lt	ST	Removal	60	no	18.4767	0	3.22192	0
10067	Cohort 2	82	M	GBM	IV	Group C	wt	wt	N/A	Un-Met	1.16687	wt	wt	N/A	80	Rt	ST	Removal	60	no	16.0767	0	12.9863	0
10068	Cohort 2	78	M	GBM	IV	Group C	wt	wt	N/A	Met	56.8575	wt	wt	N/A	100	Lt	Inf	Removal	50	no	28.7342	0	19.5945	0
10069	Cohort 2	66	F	GBM	IV	Group D	wt	C228T	N/A	Un-Met	0	wt	wt	N/A	90	Rt	ST	Removal	60	no	15.0904	0	6.80548	0
10070	Cohort 2	53	F	GBM	IV	Group D	wt	C228T	N/A	Met	33.6119	wt	wt	N/A	70	Lt	ST	Removal	60	no	28.1096	0	6.93699	0
10071	Cohort 2	77	F	GBM	IV	Group D	wt	C228T	N/A	Un-Met	0	wt	wt	N/A	70	Rt	ST-Frontal	Biopsy	60	no	3.3863	0	0.887671	0
10072	Cohort 2	58	F	GBM	IV	Group C	wt	wt	N/A	Un-Met	12.795	wt	wt	N/A	100	Rt	ST	Removal	60	no	14.4658	0	2.66301	0
10073	Cohort 2	64	F	GBM	IV	Group D	wt	C228T	N/A	Un-Met	0.669375	wt	wt	N/A	80	Rt	ST-Frontal	Removal	60	no	24.263	0	19.7589	0
10074	Cohort 2	81	M	GBM	IV	Group C	wt	wt	N/A	Un-Met	0.586875	wt	wt	N/A	90	Rt	ST-Frontal	Removal	60	no	8.97534	0	8.08767	0
10075	Cohort 2	69	M	GBM	IV	Group C	wt	wt	N/A	Un-Met	0	wt	wt	N/A	70	Lt	ST	Removal	60	no	21.0411	0	N/A	N/A
10076	Cohort 2	56	M	GBM	IV	Group D	wt	C228T	N/A	Un-Met	0	wt	wt	N/A	80	Rt	ST-Frontal	Removal	50	no	13.0192	0	N/A	N/A
10077	Cohort 2	76	F	GBM	IV	Group D	wt	C250T	N/A	Un-Met	0.550625	wt	wt	N/A	100	Rt	ST	Removal	60	no	18.0822	0	7.92329	0
10078	Cohort 2	70	F	GBM	IV	Group C	wt	wt	N/A	Un-Met	0.538125	wt	wt	N/A	70	Rt	ST-Frontal	Removal	60	no	11.0795	0	N/A	N/A
10079	Cohort 2	75	M	GBM	IV	Group D	wt	C228T	N/A	Met	56.1019	wt	wt	N/A	80	Rt	ST	Removal	60	no	21.863	0	16.537	0
10080	Cohort 2	63	F	GBM	IV	Group C	wt	wt	N/A	Un-Met	0.80375	wt	wt	N/A	90	Lt	ST	Removal	60	no	21.337	0	19.5616	0
10081	Cohort 2	48	F	GBM	IV	Group C	wt	wt	N/A	Met	48.59	wt	wt	N/A	90	Rt	ST	Removal	60	no	21.5342	1	21.5342	1
10082	Cohort 2	61	M	GBM	IV	Group C	wt	wt	N/A	Met	31.8931	wt	wt	N/A	100	Rt	ST	Removal	60	no	12.3616	0	7.39726	0
10083	Cohort 2	34	F	GBM	IV	Group C	wt	wt	N/A	Met	30.9081	wt	wt	N/A	100	Rt	ST	Removal	60	no	20.811	1	20.811	1
10084	Cohort 2	79	F	GBM	IV	Group D	wt	C228T	N/A	Met	32.835	wt	wt	N/A	100	Rt	ST-Frontal	Removal	60	no	12.3288	0	9.0411	0
10085	Cohort 2	64	F	GBM	IV	Group D	wt	C228T	N/A	Met	45.8494	wt	wt	N/A	60	Lt	ST-Frontal	Removal	60	no	20.0877	1	4.17534	0
10087	Cohort 2	75	F	GBM	IV	Group C	wt	wt	N/A	Met	30.9294	wt	wt	N/A	90	Rt	ST-Frontal	Removal	60	no	19.7918	1	19.7918	1
10088	Cohort 2	60	F	GBM	IV	Group C	wt	wt	N/A	Un-Met	0	wt	wt	N/A	70	Rt	ST	Removal	60	no	8.21918	0	6.70685	0
10089	Cohort 2	62	M	GBM	IV	Group D	wt	C250T	N/A	Met	21.5281	wt	wt	N/A	100	Rt	ST	Removal	60	no	18.8712	1	18.8712	1
10090	Cohort 2	77	F	GBM	IV	Group D	wt	C250T	N/A	Un-Met	0	wt	wt	N/A	60	Lt	ST	Removal	60	no	16.4712	0	12.526	0
10091	Cohort 2	33	F	GBM	IV	Group C	wt	wt	N/A	Un-Met	0	wt	wt	N/A	90	Lt	ST	Removal	60	no	17.9507	1	17.9507	1
10092	Cohort 2	62	M	GBM	IV	Group C	wt	wt	N/A	Met	18.2344	wt	wt	N/A	100	Rt	Thalamus	Removal	60	no	16.1425	1	16.1425	1
10093	Cohort 2	41	M	GBM	IV	Group C	wt	wt	N/A	Un-Met	0	wt	wt	N/A	100	Lt	ST-Frontal	Removal	60	no	15.8795	1	15.8795	1
10094	Cohort 2	63	M	GBM	IV	Group C	wt	wt	N/A	Un-Met	0	wt	wt	N/A	70	Lt	ST-Frontal	Removal	60	no	15.7808	1	15.7808	1
10095	Cohort 2	72	F	GBM	IV	Group C	wt	wt	N/A	Un-Met	11.8675	wt	wt	N/A	90	Lt	ST	Removal	60	no	14.9918	1	14.9918	1
10096	Cohort 2	67	M	GBM	IV	Group D	wt	C250T	N/A	Un-Met	0	wt	wt	N/A	70	Lt	ST	Removal	60	no	13.7753	0	3.64932	0
10097	Cohort 2	76	F	GBM	IV	Group D	wt	C228T	N/A	Un-Met	0.21	wt	wt	N/A	100	Rt	ST	Removal	60	no	14.0712	1	N/A	N/A
10099	Cohort 2	61	F	GBM	IV	Group D	wt	C228T	N/A	Un-Met	12.1869	wt	wt	N/A	70	Bil	ST-Frontal	Removal	60	no	12.1973	1	12.1973	1
10100	Cohort 2	65	M	GBM	IV	Group D	wt	C250T	N/A	Met	26.2737	wt	wt	N/A	70	Lt	ST	Biopsy	60	no	11.4082	1	11.4082	1
10101	Cohort 2	74	M	GBM	IV	Group C	wt	wt	N/A	Met	30.4144	wt	wt	N/A	70	Lt	ST-Frontal	Removal	60	no	10.9151	1	N/A	N/A
10102	Cohort 2	76	M	GBM	IV	Group C	wt	wt	N/A	Met	40.7225	wt	wt	N/A	70	Lt	ST-Frontal	Removal	60	no	10.5863	1	10.5863	1
10103	Cohort 2	78	F	GBM	IV	Group D	wt	C250T	N/A	Un-Met	0.50625	wt	wt	N/A	90	Rt	ST	Removal	60	no	10.389	1	10.389	1
10105	Cohort 2	78	M	GBM	IV	Group C	wt	wt	N/A	Un-Met	14.0212	wt	wt	N/A	80	Lt	ST	Removal	60	no	9.30411	1	N/A	N/A
10106	Cohort 2	66	M	GBM	IV	Group C	wt	wt	N/A	Un-Met	9.96875	wt	wt	N/A	90	Rt	ST-Frontal	Removal	60	no	8.77808	1	8.77808	1
10107	Cohort 2	58	F	GBM	IV	Group D	wt	C228T	N/A	Un-Met	0.81	wt	wt	N/A	70	Lt	ST-Frontal	Removal	60	no	6.24658	1	6.24658	1
10108	Cohort 2	46	F	GBM	IV	Group C	wt	wt	N/A	Un-Met	1.84875	wt	wt	N/A	90	Lt	ST	Removal	60	no	6.01644	1	6.01644	1
10109	Cohort 2	62	M	GBM	IV	Group C	wt	wt	N/A	Un-Met	13.8581	wt	wt	N/A	90	Rt	ST	Removal	60	no	5.06301	1	5.06301	1
10110	Cohort 2	38	M	GBM	IV	Group C	wt	wt	N/A	Un-Met	12.6781	wt	wt	N/A	90	Rt	ST	Removal	60	no	5.06301	1	5.06301	1
10111	Cohort 2	75	M	GBM	IV	Group D	wt	C228T	N/A	Un-Met	0.33375	wt	wt	N/A	70	Lt	ST	Removal	60	no	4.14247	1	4.14247	1
10112	Cohort 2	85	F	GBM	IV	Group C	wt	wt	N/A	Un-Met	12.6219	wt	wt	N/A	80	Rt	ST	Removal	60	no	4.01096	1	N/A	N/A
10113	Cohort 2	49	F	GBM	IV	Group D	wt	C228T	N/A	Un-Met	0	wt	wt	N/A	80	Rt	ST	Removal	60	no	2.76164	1	2.76164	1
10114	Cohort 2	67	F	GBM	IV	Group C	wt	wt	N/A	Met	54.0281	wt	wt	N/A	40	Rt	ST-Frontal	Removal	60	no	2.16986	1	1.77534	0
11001	Cohort 2	51	F	GBM	IV	Group D	wt	C228T	N/A	Un-Met	1.29375	wt	wt	N/A	100	Rt	ST-Frontal	Removal	60	no	17.9836	0	7.06849	0
11002	Cohort 2	57	F	GBM	IV	Group C	wt	wt	N/A	Un-Met	4.44813	wt	wt	N/A	80	Rt	ST	Removal	60	no	9.1726	0	2.59726	0
11003	Cohort 2	70	F	GBM	IV	Group D	wt	C228T	N/A	Met	30.6462	wt	wt	N/A	90	Rt	ST	Biopsy	60	no	3.3863	0	1.11781	0
11004	Cohort 2	60	M	GBM	IV	Group D	wt	C228T	N/A	Un-Met	0	wt	wt	N/A	70	Rt	ST	Removal	60	no	9.83014	0	3.25479	0
11005	Cohort 2	70	F	GBM	IV	Group C	wt	wt	N/A	Met	19.6194	wt	wt	N/A	70	Lt	ST	Removal	60	no	31.0685	0	2.26849	1
11007	Cohort 2	61	M	GBM	IV	Group D	wt	C228T	N/A	Un-Met	2.26938	wt	wt	N/A	70	Lt	ST-Frontal	Removal	60	no	8.48219	0	1.47945	0
11008	Cohort 2	34	M	GBM	IV	Group C	wt	wt	N/A	Un-Met	0	wt	wt	N/A	90	Bil	ST-Frontal	Removal	60	no	7.72603	0	1.34795	0
11009	Cohort 2	67	F	GBM	IV	Group D	wt	C228T	N/A	Un-Met	3.15	wt	wt	N/A	80	Rt	ST	Removal	60	no	11.2767	0	1.34795	0
11010	Cohort 2	76	M	GBM	IV	Group C	wt	wt	N/A	Met	16.4163	wt	wt	N/A	30	Lt	nd	Removal	60	no	9.83014	0	1.8411	1
11011	Cohort 2	26	F	GBM	IV	Group C	wt	wt	N/A	Un-Met	6.7375	wt	wt	N/A	10	Rt	ST-Frontal	Removal	50	no	14.5315	0	N/A	N/A
11012	Cohort 2	54	F	GBM	IV	Group C	wt	wt	N/A	Met	36.9419	wt	wt	N/A	70	Lt	ST	Removal	60	no	101.655	1	1.24932	0
11013	Cohort 2	66	M	GBM	IV	Group D	wt	C228T	N/A	Un-Met	2.975	wt	wt	N/A	40	Lt	ST	Removal	54	no	2.56438	0	2.30137	0
11014	Cohort 2	73	M	GBM	IV	Group C	wt	wt	N/A	Un-Met	4.65312	wt	wt	N/A	40	Lt	ST-Frontal	Removal	60	no	15.9452	0	7.43014	0
11015	Cohort 2	42	F	GBM	IV	Group D	wt	C228T	N/A	Met	34.6331	wt	wt	N/A	90	Rt	Thalamus	Removal	60	no	17.7534	0	8.48219	0
11016	Cohort 2	38	F	GBM	IV	Group C	wt	wt	N/A	Un-Met	0.7475	wt	V600E	N/A	100	Lt	ST	Removal	60	no	14.7288	0	8.48219	0
11017	Cohort 2	69	F	GBM	IV	Group D	wt	C228T	N/A	Un-Met	13.3181	wt	wt	N/A	70	Rt	ST	Removal	60	no	7.89041	0	1.38082	0
11018	Cohort 2	68	F	GBM	IV	Group D	wt	C228T	N/A	Un-Met	3.265	wt	wt	N/A	90	Bil	nd	Removal	60	no	30.9041	0	2.56438	0
11019	Cohort 2	61	M	GBM	IV	Group D	wt	C250T	N/A	Un-Met	0	wt	wt	N/A	60	Lt	ST	Removal	60	no	8.05479	0	1.8411	1
11020	Cohort 2	69	F	GBM	IV	Group D	wt	C228T	N/A	Un-Met	0.5425	wt	wt	N/A	80	Lt	ST-Frontal	Removal	60	no	15.3534	0	10.0274	0
11021	Cohort 2	70	M	GBM	IV	Group D	wt	C228T	N/A	Un-Met	15.7031	wt	wt	N/A	80	Rt	ST	Removal	60	no	7.52877	0	1.4137	0
11022	Cohort 2	64	F	GBM	IV	Group D	wt	C228T	N/A	Met	32.1663	wt	wt	N/A	60	Lt	ST	Removal	60	no	42.7068	0	42.7068	0
11023	Cohort 2	68	M	GBM	IV	Group D	wt	C228T	N/A	Met	24.1175	wt	wt	N/A	80	Lt	ST	Removal	60	no	21.0411	0	14.5973	0
11024	Cohort 2	59	F	GBM	IV	Group C	wt	wt	N/A	Un-Met	0.756875	wt	wt	N/A	70	Lt	ST-Frontal	Removal	60	no	29.7534	0	6.2137	0
11025	Cohort 2	64	F	GBM	IV	Group D	wt	C228T	N/A	Un-Met	10.5312	wt	wt	N/A	80	Lt	ST-Frontal	Removal	60	no	10.6521	0	7.13425	1
11026	Cohort 2	66	M	GBM	IV	Group C	wt	wt	N/A	Un-Met	2.3925	wt	V600E	N/A	70	Lt	ST	Removal	60	no	45.5671	0	45.5671	0
11027	Cohort 2	73	M	GBM	IV	Group D	wt	C228T	N/A	Met	16.6581	wt	wt	N/A	30	Rt	ST	Removal	60	no	10.0603	0	5.55616	0
11028	Cohort 2	42	M	GBM	IV	Group D	wt	C228T	N/A	Un-Met	0	wt	wt	N/A	100	Lt	ST-Frontal	Removal	60	no	16.1425	0	0.624658	0
11029	Cohort 2	56	F	GBM	IV	Group D	wt	C228T	N/A	Un-Met	0	wt	wt	N/A	40	Lt	ST-Frontal	Removal	60	no	9.86301	0	1.9726	0
11030	Cohort 2	81	F	GBM	IV	Group D	wt	C228T	N/A	Un-Met	2.17437	wt	wt	N/A	50	Rt	ST	Removal	60	no	35.1781	0	26.9918	0
11031	Cohort 2	42	M	GBM	IV	Group C	wt	wt	N/A	Un-Met	14.9519	wt	wt	N/A	80	Mid	Inf	Removal	60	no	26.8603	0	15.4521	0
11032	Cohort 2	57	M	GBM	IV	Group D	wt	C228T	N/A	Met	37.2525	wt	wt	N/A	90	Rt	ST-Frontal	Removal	60	no	59.4082	1	1.77534	0
11035	Cohort 2	69	M	GBM	IV	Group C	wt	wt	N/A	Un-Met	13.5806	wt	wt	N/A	60	Lt	ST-Frontal	Removal	60	no	12.0658	0	N/A	N/A
11036	Cohort 2	74	F	GBM	IV	Group D	wt	C228T	N/A	Un-Met	0	wt	wt	N/A	70	Rt	ST	Removal	60	no	9.33699	0	N/A	N/A
11037	Cohort 2	72	M	GBM	IV	Group D	wt	C228T	N/A	Un-Met	3.57687	wt	wt	N/A	50	Lt	ST	Removal	60	no	20.4822	0	13.4466	0
11038	Cohort 2	47	M	GBM	IV	Group C	wt	wt	N/A	Met	32.2119	wt	wt	N/A	80	Lt	ST-Frontal	Removal	60	no	48.7562	1	48.7562	1
11039	Cohort 2	58	F	GBM	IV	Group D	wt	C228T	N/A	Met	61.6219	wt	wt	N/A	30	Rt	ST-Frontal	Removal	60	no	52.1753	1	47.1123	1
11040	Cohort 2	57	F	GBM	IV	Group C	wt	wt	N/A	Un-Met	13.5537	wt	wt	N/A	80	Lt	ST	Removal	60	no	41.063	0	34.4877	0
11041	Cohort 2	70	F	GBM	IV	Group D	wt	C228T	N/A	Un-Met	15.5937	wt	wt	N/A	60	N/A	ST	Removal	60	no	12.3616	0	2.07123	0
11042	Cohort 2	69	M	GBM	IV	Group D	wt	C228T	N/A	Un-Met	0	wt	wt	N/A	80	N/A	ST-Frontal	Removal	60	no	18.7068	0	13.8411	0
11044	Cohort 2	63	F	GBM	IV	Group D	wt	C250T	N/A	Met	64.4033	wt	wt	N/A	90	Lt	ST	Removal	60	no	27.4849	0	21.6658	0
11045	Cohort 2	44	F	GBM	IV	Group D	wt	C228T	N/A	Un-Met	15.6506	wt	wt	N/A	90	Lt	ST-Frontal	Removal	60	no	14.6301	0	7.6274	0
11046	Cohort 2	54	M	GBM	IV	Group D	wt	C228T	N/A	Un-Met	0.49625	wt	wt	N/A	60	Rt	ST-Frontal	Removal	60	no	12.5589	0	2.66301	1
11047	Cohort 2	78	M	GBM	IV	Group D	wt	C250T	N/A	Un-Met	0	wt	wt	N/A	60	Rt	Thalamus	Biopsy	60	no	13.7425	0	2.20274	0
11048	Cohort 2	56	F	GBM	IV	Group D	wt	C228T	N/A	Un-Met	1.8475	wt	wt	N/A	60	Rt	ST	Removal	60	no	13.6767	0	8.02192	0
11049	Cohort 2	72	M	GBM	IV	Group D	wt	C228T	N/A	Un-Met	0	wt	wt	N/A	90	Lt	ST	Removal	60	no	11.0137	0	7.79178	0
11050	Cohort 2	65	F	GBM	IV	Group D	wt	C250T	N/A	Met	47.4675	wt	wt	N/A	90	Rt	ST-Frontal	Removal	60	no	31.1671	1	6.7726	0
11051	Cohort 2	78	M	GBM	IV	Group C	wt	wt	N/A	Met	44.4644	wt	wt	N/A	80	Lt	ST-Frontal	Biopsy	60	no	26.2685	0	7.89041	0
11052	Cohort 2	79	M	GBM	IV	Group C	wt	wt	N/A	Un-Met	0	wt	wt	N/A	100	Lt	ST	Removal	60	no	27.3534	0	3.25479	1
11054	Cohort 2	66	M	GBM	IV	Group C	wt	wt	N/A	Un-Met	0	wt	wt	N/A	50	Lt	ST	Removal	60	yes	7.72603	0	1.51233	1
11055	Cohort 2	69	F	GBM	IV	Group D	wt	C228T	N/A	Met	34.8787	wt	wt	N/A	80	Lt	ST-Frontal	Removal	60	no	18.7726	1	18.7726	1
11056	Cohort 2	60	F	GBM	IV	Group D	wt	C228T	N/A	Un-Met	15.1606	wt	wt	N/A	100	Lt	ST	Removal	60	no	22.126	1	15.9123	0
11057	Cohort 2	60	F	GBM	IV	Group D	wt	C228T	N/A	Un-Met	0	wt	wt	N/A	60	Lt	ST-Frontal	Removal	60	yes	15.7479	0	13.2822	0
11058	Cohort 2	66	F	GBM	IV	Group D	wt	C228T	N/A	Met	38.5469	wt	wt	N/A	90	Rt	ST	Removal	60	no	21.0411	1	21.0411	1
11059	Cohort 2	74	F	GBM	IV	Group D	wt	C250T	N/A	Met	29.5231	wt	wt	N/A	100	Lt	ST	Removal	60	no	12.1315	0	6.6411	0
11060	Cohort 2	68	F	GBM	IV	Group C	wt	wt	N/A	Met	45.1594	wt	wt	N/A	90	Rt	ST	Removal	60	no	19.9233	1	19.9233	1
11061	Cohort 2	70	F	GBM	IV	Group D	wt	C228T	N/A	Un-Met	6.40062	wt	wt	N/A	70	Lt	ST	Removal	60	no	13.4795	0	6.93699	0
11062	Cohort 2	80	F	GBM	IV	Group C	wt	wt	N/A	Un-Met	3.58125	wt	wt	N/A	80	Rt	Inf	Removal	60	no	17.6877	1	6.73973	0
11063	Cohort 2	78	M	GBM	IV	Group D	wt	C250T	N/A	Met	37.3594	wt	wt	N/A	80	Lt	ST-Frontal	Removal	60	yes	3.35342	0	3.35342	0
11064	Cohort 2	67	M	GBM	IV	Group D	wt	C228T	N/A	Un-Met	0.28875	wt	wt	N/A	90	Rt	Thalamus	Biopsy	54	yes	3.74795	0	2.9589	0
11067	Cohort 2	50	M	GBM	IV	Group C	wt	wt	N/A	Un-Met	15.8725	wt	wt	N/A	100	Lt	ST-Frontal	Removal	60	no	15.6822	1	9.76438	0
11068	Cohort 2	79	M	GBM	IV	Group D	wt	C228T	N/A	Met	36.7062	wt	wt	N/A	90	Rt	ST	Removal	60	no	12.4603	1	12.4603	1
11069	Cohort 2	74	M	GBM	IV	Group D	wt	C228T	N/A	Met	54.8512	wt	wt	N/A	100	Lt	ST	Removal	60	no	4.56986	0	4.56986	0
11070	Cohort 2	65	M	GBM	IV	Group D	wt	C228T	N/A	Un-Met	0	wt	wt	N/A	100	Lt	ST	Removal	60	no	8.64658	1	8.64658	1
11072	Cohort 2	48	M	GBM	IV	Group D	wt	C250T	N/A	Met	16.5	wt	wt	N/A	60	Lt	ST-Frontal	Removal	60	yes	6.08219	1	6.08219	1
*Group A, IDH mut/ TERTmut; Group B, IDH mut/ TERT wt; Group C, IDH wt/ TERT wt; Group D, IDH mut/ TERT mut
Bev, Bevacizumab; Bil, Bilateral; Del, Deletion; F, Fenale; GBM, glioblastoma; Lt, left; N/A, not available; KPS, Karnofsky Performance Status; M, Male; Met, methylated; OS, overall survival; PFS, Progression Free Survival; Rt, right; RT, radiation; ST, supratentorial (cerebral lesion without frontal involvement); ST-Frontal, supratentorial lesion with frontal involment (cerebral lesion with fron…

## Sheet: Table. S3
Supplementary Table S3a. Univariate Cox regression analysis for Group A (IDH mutated-TERT mutated) tumors in Cohort 1 (n=155)
			OS			PFS
		HR	95% C.I.	p-value	HR	95% C.I.	p-value
WHO grade	II	0.247	0.027-2.299	0.2192	0.789	0.183-3.401	0.7505
	III	0.466	0.055-3.939	0.4831	0.793	0.182-3.450	0.7574
	IV	Ref			Ref
1p19q	Total 1p19q loss	N/A***			0.851	0.204-3.557	0.8248
	No loss	Ref			Ref
Location	Cerebrum with frontal Involvement	0.717	0.221-2.329	0.5797	1.013	0.494-2.074	0.9727
	Other	Ref			Ref
Age		1.093*	1.044-1.143	0.0001	1.011*	0.987-1.035	0.3618
Sex	M	Ref			Ref
	F	2.326	0.765-7.074	0.137	1.271	0.676-2.392	0.4567
KPS		0.948**	0.912-0.985	0.0062	0.989**	0.963-1.016	0.4341
Surgery	Biopsy	8.275	2.515-27.226	0.0005	2.459	1.083-5.583	0.0315
	Removal	Ref			Ref
Adjuvant RT	(+)	0.915	0.298-2.806	0.8762	0.588	0.308-1.121	0.1068
	(-)	Ref			Ref
Adjuvant Chemo	(+)	1.878	0.242-14.588	0.547	0.672	0.305-1.481	0.3243
	(-)	Ref			Ref
Chemo, Chemotherapy; C.I., Coefficient interval ; F, Female; hazard ratio; KPS, Karnofsky Performance status; M, Male;OS, overall survival; PFS, progression free survival; Ref, Reference; RT, radiation therapy
*HR is for each one year increase
**HR is for each 1% increase
***HR was not calculated because no event occurred in no loss group
Supplementary Table S3b. Multivariate Cox regression analysis for Group A (IDH mutated-TERT mutated) tumors in Cohort 1 (n=146)
			OS			PFS***
		HR	95% C.I.	p-value	HR	95% C.I.	p-value
WHO grade	II	excluded by factor selection with step-wise method
	III
Location	Cerebrum with frontal Involvement	excluded by factor selection with step-wise method
	Other
Age		1.152*	1.081-1.228	<0.0001
Sex	M	excluded by factor selection with step-wise method
	F
KPS		0.949**	0.907-0.992	0.0204
Surgery	Biopsy	42.776	8.190-223.413	<0.0001
	Removal	Ref
Adjuvant RT	(+)	excluded by factor selection with step-wise method
	(-)
Adjuvant Chemo	(+)	excluded by factor selection with step-wise method
	(-)
Grade IV tumors were excluded in this analysis because of insufficient number for the analysis
Chemo, Chemotherapy; C.I., Coefficient interval ; F, Female; hazard ratio; KPS, Karnofsky Performance status; M, Male; OS, overall survival; PFS, progression free survival; Ref, Reference; RT, radiation therapy
*HR is for each one year increase
**HR is for each 1% increase
***Cox hazard regression model with multivariate could not be established because of lack of explanatory variables for this model.

## Sheet: Table. S4
Supplementary Table S4a. Univariate Cox regression analysis for Group B (IDH mutated-TERT wild-type) tumors in Cohort 1 (n=131)
			OS			PFS
		HR	95% C.I.	p-value	HR	95% C.I.	p-value
WHO grade	II	0.03	0.006-0.150	<0.0001	0.21	0.068-0.645	0.0064
	III	0.079	0.017-0.359	0.001	0.376	0.129-1.099	0.0738
	IV	Ref			Ref
Location	Cerebrum with Frontal Involvement	0.88	0.404-1.918	0.7476	0.479	0.270-0.850	0.0119
	Other	Ref			Ref
Age		1.034*	1.003-1.066	0.0312	1.029*	1.008-1.052	0.0082
Sex	M	Ref			Ref
	F	1.829	0.813-4.111	0.1442	1.198	0.679-2.114	0.5334
KPS		0.98**	0.949-1.012	0.2149	0.976**	0.955-0.997	0.0285
Surgery	Biopsy	0.67	0.201-2.237	0.5149	0.928	0.415-2.078	0.8564
	Removal	Ref			Ref
Adjuvant RT	(+)	1.613	0.648-4.020	0.3044	0.668	0.371-1.204	0.1795
	(-)	Ref			Ref
Adjuvant Chemo	(+)	1.559	0.677-3.591	0.2964	0.805	0.453-1.430	0.459
	(-)	Ref			Ref
Chemo, Chemotherapy; C.I., Coefficient interval ; F, Female; hazard ratio; KPS, Karnofsky Performance status; M, Male;OS, overall survival; PFS, progression free survival; Ref, Reference; RT, radiation therapy
*HR is for each one year increase
**HR is for each 1% increase
Supplementary Table S4b. Multivariate Cox regression analysis for Group B (IDH mutated-TERT wild-type) tumors in Cohort 1 (n=124)
			OS			PFS***
		HR	95% C.I.	p-value	HR	95% C.I.	p-value
WHO grade	II	0.388	0.159-0.945	0.037	0.342	0.172-0.680	0.0022
	III	Ref			Ref
Location	Cerebrum with Frontal Involvement	excluded by factor selection with step-wise method			0.439	0.236-0.820	0.0098
	Other
Age		excluded by factor selection with step-wise method			excluded by factor selection with step-wise method
Sex	M	Ref			excluded by factor selection with step-wise method
	F	2.069	0.849-5.042	0.1096
KPS		excluded by factor selection with step-wise method			0.973**	0.949-0.997	0.0303
Surgery	Biopsy	excluded by factor selection with step-wise method			excluded by factor selection with step-wise method
	Removal
Adjuvant RT	(+)	excluded by factor selection with step-wise method			0.346	0.170-0.702	0.0033
	(-)				Ref
Adjuvant Chemo	(+)	excluded by factor selection with step-wise method			excluded by factor selection with step-wise method
	(-)
Grade IV tumors were excluded in this analysis because of insufficient number for the analysis
Chemo, Chemotherapy; C.I., Coefficient interval ; F, Female; hazard ratio; KPS, Karnofsky Performance status; M, Male;OS, overall survival; PFS, progression free survival; Ref, Reference; RT, radiation therapy
**HR is for each 1% increase
***Cox hazard regression model with multivariate could not be established because of lack of eplanatory variables for this model.

## Sheet: Table. S5
Supplementary Table S5a. Univariate Cox regression analysis for Group C (IDH wild type-TERT wild-type) tumors in Cohort 1 (n=237)
			OS			PFS
		HR	95% C.I.	p-value	HR	95% C.I.	p-value
H3F3A	mutated	1.54	0.844-2.812	0.1595	1.615	0.956-2.727	0.0732
	wild-type	Ref			Ref
BRAF	mutated	0.18	0.044-0.733	0.0167	0.379	0.140-1.031	0.0575
	wild-type	Ref			Ref
CDKN2A/2B	Del(+)	1.123	0.698-1.807	0.6333	1.194	0.787-1.812	0.4035
	Del(-)	Ref			Ref
WHO grade	II	0.429	0.226-0.815	0.0097	0.524	0.302-0.910	0.0218
	III	0.707	0.474-1.055	0.0898	0.684	0.479-0.977	0.0367
	IV	Ref			Ref
Location	Cerebrum	1.013	0.559-1.838	0.9649	0.656	0.405-1.063	0.0871
	Cerebrum with Frontal Involvement	0.836	0.446-1.569	0.5778	0.459	0.274-0.767	0.003
	Thalamus, Midline	Ref			Ref
Age		1.025*	1.012-1.037	<0.0001	1.012*	1.002-1.022	0.0186
Sex	M	Ref			Ref
	F	0.66	0.455-0.9560	0.028	0.733	0.528-1.018	0.0636
KPS		0.978**	0.968-0.988	<0.0001	0.986**	0.977-0.996	0.0049
Surgery	Biopsy	1.371	0.902-2.0840	0.1397	1.15	0.780-1.697	0.48
	Removal	Ref			Ref
Adjuvant Therapy	CRT	2.064	1.041-4.089	0.0379	3.524	1.791-6.931	0.0003
	Non CRT	Ref			Ref
C.I., Coefficient interval ; CRT, chemoradiotherapy; Del, deletion; F, Female; HR, hazard ratio; KPS, Karnofsky Performance status; M, Male; OS, overall survival; PFS, progression free survival; Ref, Reference
*HR is for each one year increase
**HR is for each 1% increase
Supplementary Table S5b. Multivariate Cox regression analysis for for Group C (IDH wild type-TERT wild-type) tumors in Cohort 1 after selection by step-wise method (n=237)
			OS			PFS
		HR	95% C.I.	p-value	HR	95% C.I.	p-value
WHO grade	II	excluded by factor selection with step-wise method			excluded by factor selection with step-wise method
	III
	IV
Location	Cerebrum	excluded by factor selection with step-wise method			0.668	0.395-1.129	0.1318
	Cerebrum with Frontal Involvement				0.458	0.264-0.795	0.0055
	Thalamus, Midline				Ref
Age		1.024*	1.011-1.036	0.0002	1.012*	1.001-1.023	0.0293
Sex	M	Ref			excluded by factor selection with step-wise method
	F	0.625	0.430-0.908	0.0137
KPS		0.977**	0.966-0.988	<0.0001	0.986**	0.975-0.997	0.0115
Surgery	Biopsy	excluded by factor selection with step-wise method			excluded by factor selection with step-wise method
	Removal
Adjuvant Therapy	CRT	excluded by factor selection with step-wise method			3.106	1.565-6.163	0.0012
	Non CRT				Ref
H3F3A and BRAF status were not included because cases with mutation of those were not sufficient for analysis
CDKN2A/2B status was not included because those information was not available for sufficient number of cases.
C.I., Coefficient interval ; CRT, chemoradiotherapy; F, Female; HR, hazard ratio; KPS, Karnofsky Performance status; M, Male; OS, overall survival; PFS, progression free survival; Ref, Reference
*HR is for each one year increase
**HR is for each 1% increase

## Sheet: Table. S6
Supplementary Table S6a. Univariate Cox regression analysis for Group D (IDH wild-type-TERT mutated) tumors in Cohort 1 (n=235)
			OS			PFS
		HR	95% C.I.	p-value	HR	95% C.I.	p-value
MGMT	Methylated	0.323	0.221-0.472	<0.0001	0.427	0.308-0.593	<0.0001
	Unmethylated	Ref			Ref
WHO grade	II-III	1.126	0.769-1.649	0.5429	0.838	0.579-1.214	0.3498
	IV	Ref			Ref
Location	Cerebrum with Frontal Involvement	0.994	0.713-1.387	0.9738	0.836	0.614-1.138	0.2543
	Other	Ref			Ref
Age		1.008*	0.992-1.025	0.3313	1*	0.986-1.014	0.9973
Sex	M	Ref			Ref
	F	0.755	0.547-1.041	0.0865	0.824	0.613-1.108	0.2004
KPS		0.994**	0.986-1.003	0.2128	1.008**	0.999-1.017	0.0848
Surgery	Biopsy	2.538	1.696-3.801	<0.0001	1.706	1.111-2.621	0.0147
	Removal	Ref			Ref
Adjuvant Therapy	CRT	0.747	0.444-1.258	0.2731	0.614	0.391-0.965	0.0345
	Non CRT	Ref			Ref
C.I., Coefficient interval ; CRT, chemoradiotherapy; F, Female; HR, hazard ratio; KPS, Karnofsky Performance status; M, Male; OS, overall survival; PFS, progression free survival; Ref, Reference
*HR is for each one year increase
**HR is for each 1% increase
Supplementary Table S6b. Multivariate Cox regression analysis for for Group D (IDH wild-type-TERT mutated) tumors in Cohort 1 after selection by step-wise method (n=235)
			OS			PFS
		HR	95% C.I.	p-value	HR	95% C.I.	p-value
MGMT	Methylated	0.314	0.215-0.458	<0.0001	0.368	0.263-0.516	<0.0001
	Unmethylated	Ref			Ref
WHO grade	II-III	excluded by factor selection with step-wise method			0.595	0.401-0.881	0.0095
	IV				Ref
Location	Cerebrum with Frontal Involvement	excluded by factor selection with step-wise method			excluded by factor selection with step-wise method
	Other
Age		excluded by factor selection with step-wise method			excluded by factor selection with step-wise method
Sex	M	excluded by factor selection with step-wise method			excluded by factor selection with step-wise method
	F
KPS		excluded by factor selection with step-wise method			excluded by factor selection with step-wise method
Surgery	Biopsy	2.74	1.825-4.113	<0.0001	2.17	1.377-3.420	0.0008
	Removal	Ref			Ref
Adjuvant Therapy	CRT	excluded by factor selection with step-wise method			0.509	0.318-0.813	0.0047
	Non CRT				Ref
C.I., Coefficient interval ; CRT, chemoradiotherapy; F, Female; HR, hazard ratio; KPS, Karnofsky Performance status; M, Male; OS, overall survival; PFS, progression free survival; Ref, Reference

## Sheet: Table. S7
Supplementary Table S7a. Univariate Cox regression analysis for GBM in Cohort 1 (n=260)
			OS			PFS
		HR	95% C.I.	p-value	HR	95% C.I.	p-value
Age		1.011*	0.997-1.025	0.1101	1*	0.990-1.011	0.9343
Sex	M	Ref			Ref
	F	0.599	0.428-0.838	0.0028	0.705	0.526-0.946	0.0197
KPS		0.989**	0.979-0.999	0.0383	1.001**	0.992-1.011	0.7905
Surgery	Biopsy	2.436	1.463-4.057	0.0006	1.642	0.979-2.751	0.0599
	Removal	Ref			Ref
TERT	wild-type	0.756	0.544-1.051	0.0959	0.831	0.621-1.111	0.2114
	mutated	Ref			Ref
MGMT	Methylated	0.428	0.292-0.625	<0.0001	0.507	0.367-0.701	<0.0001
	Unmethylated	Ref			Ref
C.I., Coefficient interval ; F, Female; GBM, glioblastoma; HR, hazard ratio; KPS, Karnofsky Performance status; M, Male; OS, overall survival; PFS, progression free survival; Ref, Reference
*HR is for each one year increase
**HR is for each 1% increase
Supplementary Table S7b. Multivariate Cox regression analysis for GBM in Cohort 1 after selection by step-wise method (n=260)
			OS			PFS
		HR	95% C.I.	p-value	HR	95% C.I.	p-value
Age		excluded by factor selection with step-wise method			excluded by factor selection with step-wise method
Sex	M	excluded by factor selection with step-wise method			excluded by factor selection with step-wise method
	F
KPS		0.979**	0.967-0.991	0.0005	excluded by factor selection with step-wise method
Surgery	Biopsy	3.277	1.938-5.540	<0.0001	1.729	1.028-2.907	0.0389
	Removal	Ref			Ref
TERT	wild-type	Interacts with MGMT		0.0003	Interacts with MGMT		0.0036
	mutated
MGMT	Methylated	Interacts with TERT		<0.0001	Interacts with TERT		<0.0001
	Un-methylated
TERT-MGMT	TERT-MGMT interaction			0.0002			0.0342
	Wt/Met	0.392			0.459
	Mut/Met	0.186			0.37
	Wt/Un-met	0.476			0.599
	Mut/Un-met	Ref			Ref
C.I., Coefficient interval ; F, Female; GBM, glioblastoma; HR, hazard ratio; KPS, Karnofsky Performance status; M, Male; Met, MGMT methylated; Mut, TERT mutated; OS, overall survival; PFS, progression free survival; Ref, Reference; Un-met, MGMT unmethylated; Wt, TERT wild-type
*HR is for each one year increase
**HR is for each 1% increase

## Sheet: Table. S8
Supplementary Table S8a. Univariate Cox regression analysis for GBM in Cohort 2 (n=193)
			OS			PFS
		HR	95% C.I.	p-value	HR	95% C.I.	p-value
Age		1.017*	1.001-1.033	0.0402	1.015*	0.998-1.032	0.0862
Sex	M	Ref			Ref
	F	0.882	0.623-1.248	0.4782	0.934	0.651-1.341	0.7129
KPS		0.994**	0.984-1.003	0.1953	0.998**	0.987-1.008	0.6571
Surgery	Biopsy	3.413	1.712-6.804	0.0005	4.003	1.917-8.358	0.0002
	Removal	Ref			Ref
TERT	wild-type	0.692	0.481-0.996	0.0475	0.599	0.407-0.881	0.0092
	mutated	Ref			Ref
MGMT	Methylated	0.408	0.275-0.607	<0.0001	0.52	0.347-0.779	0.0015
	Unmethylated	Ref			Ref
C.I., Coefficient interval ; F, Female; GBM, glioblastoma; HR, hazard ratio; KPS, Karnofsky Performance status; M, Male; OS, overall survival; PFS, progression free survival; Ref, Reference
*HR is for each one year increase
**HR is for each 1% increase
Supplementary Table S8b. Multivariate Cox regression analysis for GBM in Cohort 2 after selection by step-wise method (n=193)
			OS			PFS
		HR	95% C.I.	p-value	HR	95% C.I.	p-value
Age		excluded by factor selection with step-wise method			excluded by factor selection with step-wise method
Sex	M	excluded by factor selection with step-wise method			excluded by factor selection with step-wise method
	F
KPS		excluded by factor selection with step-wise method			excluded by factor selection with step-wise method
Surgery	Biopsy	4.507	2.240-9.069	<0.0001	5.327	2.499-11.356	<0.0001
	Removal	Ref			Ref
TERT	wild-type	0.638	0.442-0.921	0.0164	0.567	0.385-0.836	0.0042
	mutated	Ref			Ref
MGMT	Methylated	0.371	0.249-0.554	<0.0001	0.454	0.301-0.684	0.0002
	Unmethylated	Ref			Ref
TERT-MGMT	TERT-MGMT interaction	excluded by factor selection with step-wise method			excluded by factor selection with step-wise method
	Wt/Met
	Mut/Met
	Wt/Un-met
	Mut/Un-met
C.I., Coefficient interval ; F, Female; GBM, glioblastoma; HR, hazard ratio; KPS, Karnofsky Performance status; M, Male; Met, MGMT methylated; Mut, TERT mutated; OS, overall survival; PFS, progression free survival; Ref, Reference; Un-met, MGMT unmethylated; Wt, TERT wild-type
*HR is for each one year increase
**HR is for each 1% increase

## Sheet: Table. S9
Supplementary Table S9. Background of combined GBM cohort stratified by TERT and MGMT status
TERT/MGMT	Wt/Met	Wt/Un-met	Mut/Met	Mut/Un-met	p-value
Total (n)	64	126	88	175
mean Age at diagnosis	61.6	57.5	64.4	61.6	0.0008
Sex(M/F)	33/31	72/54	39/49	105/70	0.0952
Location#
Cereberal with frontal involvement	25	37	33	57	0.0228
Cerebral (other)	33	77	53	114
Other	5	12	2	3
KPS
100	11	16	10	19	0.8233
90	15	44	22	51
80	16	29	22	44
70	11	23	17	34
-60	11	14	17	27
Surgery
Biopsy only	6/64	7/126	8/88	11/175	0.6437
H3.3/H3.1 mutation	1/63	8/125	0/85	1/172	0.0127
BRAF mutation	1/63	7/125	1/84	2/170	0.1059
F, Female; GBM, glioblastoma; KPS, Karnofsky Performance Status; Met, MGMT methylated; Mut, TERT mutated; M, Male; Un-met, MGMT unmethylated; Wt, TERT-wild-type
**One-way ANOVA was applied for the statistical analysis of age, and Pearson's chi-square test was done for others
# Data of Location was not available in a cases of wt/Met and mut/Un-met group, each

## Sheet: Table.S10
Supplementary Table S10. Survival time and WHO grade in each molecular subgroup of Cohort 1 (n = 758)
	median PFS (n)				median OS (n)
	Group A	Group B	Group C	Group D	Group A	Group B	Group C	Group D
Grade II	87.2 mo. (81)	82.3 mo. (56)	22.5 mo. (26)	12.4 mo. (9)	NR (81)	NR (60)	41.5 mo. (27)	23.4 mo. (9)
Grade III	113.4 mo. (64)	48.6 mo. (63)	17.1 mo. (72)	8.3 mo. (39)	NR (65)	67.8 (64)	32.9 mo. (74)	14.0 mo. (41)
Grade IV	NR (9)	16.6 (7)	9.9 mo. (129)	7.6 mo. (179)	70.3 (9)	22.2 (7)	19.9 mo. (136)	16.4 mo. (185)
p-value*	0.95	0.0091	0.018	0.39	0.34	<0.0001	0.016	0.16
mo., months; NR, not reached; OS, overall survival; PFS, progression free survival
Group A, IDH mut/ TERTmut; Group B, IDH mut/ TERT wt; Group C, IDH wt/ TERT wt; Group D, IDH mut/ TERT
*, Log-rank test
